# Supplementary material for: Sex differences in fear memory consolidation via Tac2 signaling in mice
Source: Nat Commun. 2021 May 3;12:2496. doi: 10.1038/s41467-021-22911-9 (PMC8093426; doi:10.1038/s41467-021-22911-9)
Supplement: Supplementary file 3 — Supplementary Data 1 [file 41467_2021_22911_MOESM3_ESM.xlsx]

## Sheet: Hoja1
Related samples analyses (yellow cells represent statistical significant p values)
Experiment	Section	Phase	Test		Mauchly's W	p	Box's M	p	Factor	Statistic	F	p	Effect size if required
	Males and Females (Fig. 1c-d)	Fear Acquisition	Two-way Repeated measures ANOVA		0.849	0.13	75.092	0.029	CS	Assumed sphericity	F(4,344) = 30.342	0
									CS*Sex		F(4,344) = 0.657	0.622
									CS*Treatment		F(4,344) = 1.303	0.269
									CS*Treatment*Sex		F(4,344) = 0.940	0.441
									Treatment		F(1,86) = 0.913	0.342
									Sex		F(1,86) = 14.938	0	h2p = 0.148
									Sex*Treatment		F(1,86) = 0.305	0.582
		Fear Expression test	Two-way Repeated measures ANOVA		0.999	0.977	22.082	0.318	CS	Assumed sphericity	F(2,172) = 48.307	0		Sex*Treatment decomposition
									CS*Sex		F(2,172) = 8.347	0	h2p = 0.088	Males
									CS*Treatment		F(2,172) = 0.526	0.592		F(1,24) = 4.964 p = 0.036
									CS*Treatment*Sex		F(2,172) = 0.664	0.516
									Sex		F(1,86) = 0.101	0.751		Females
									Treatment		F(1,86) = 0.172	0.679		F(1,62) = 6.379 p = 0.014
									Sex*Treatment		F(1,86) = 10.087	0.002	h2p = 0.105
	Females (Proestrus) (Fig. 1e)	Fear Acquisition	One-way Repeated measures ANOVA		0.47	0.552	31.325	0.347	CS	Assumed sphericity	F(4,48) = 6.132	0
									CS*Treatment		F(4,48) = 0.255	0.905
									Treatment		F(1,12) = 1.434	0.254
		Fear Expression test	One-way Repeated measures ANOVA		0.06	0	3.267	0.883	CS	Greenhouse-Geisser	F(1.942,23.307) = 2.54	0.136
									CS*Treatment		F(1.942,23.307) = 0.064	0.813
									Treatment		F(1,12) = 12.59	0.004	h2p = 0.512
	Females (Estrus) (Fig. 1f)	Fear Acquisition	One-way Repeated measures ANOVA		0.308	0.148	43.213	0.063	CS	Assumed sphericity	F(4,52) = 12.055	0
									CS*Treatment		F(4,52) = 1.026	0.402
									Treatment		F(1,13) = 0.148	0.707
		Fear Expression test	One-way Repeated measures ANOVA		0.14	0	18.207	0.036	CS	Greenhouse-Geisser	F(1.673,21.748) = 4.555	0.02
									CS*Treatment		F(1.673,21.748) = 2.35	0.115
									Treatment		F(1,13) = 0.492	0.495
	Females (Metestrus) (Fig. 1g)	Fear Acquisition	One-way Repeated measures ANOVA		0.266	0.377	Singular SS Matrix. Cannot compute Box's M test		CS	Assumed sphericity	F(4,36) = 9.232	0
									CS*Treatment		F(4,36) = 1.777	0.155
									Treatment		F(1,9) = 2.555	0.144
		Fear Expression test	One-way Repeated measures ANOVA		0.084	0	2.559	0.953	CS	Greenhouse-Geisser	F(1.600,14.397) = 1.213	0.301
									CS*Treatment		F(1.600,14.397) = 1.287	287
									Treatment		F(1,9) = 0.376	0.555
	Females (Diestrus) (Fig. 1h)	Fear Acquisition	One-way Repeated measures ANOVA		0.79	0.851	16.509	0.654	CS	Assumed sphericity	F(4,88) = 10.224	0
									CS*Treatment		F(4,88) = 0.799	0.529
									Treatment		F(1,22) = 1.169	0.291
		Fear Expression test	One-way Repeated measures ANOVA		0.142	0	7.184	0.413	CS	Greenhouse-Geisser	F(1.873,41.202) = 0.347	0.577
									CS*Treatment		F(1.873,41.202) = 3.104	0.89
									Treatment		F(1,22) = 1.446	0.242
	Pups Males (Fig. 2b)	Fear Acquisition	One-way Repeated measures ANOVA		0.356	0.174	39.298	0.076	CS	Assumed sphericity	F(4,56) = 19.446	0
									CS*Treatment		F(4,56) = 2.489	0.054
									Treatment		F(1,14) = 3.222	0.094
		Fear Expression test	One-way Repeated measures ANOVA		0.686	0.087	6.353	0.563	CS	Assumed sphericity	F(2,23) = 102.368	0
									CS*Treatment		F(2,23) = 0.092	0.913
									Treatment		F(1,14) = 0.171	0.686
	Pups Females (Fig. 2b)	Fear Acquisition	One-way Repeated measures ANOVA		0.201	0.019	27.839	0.337	CS	Assumed sphericity	F(2.608,36.511) = 86.801	0
									CS*Treatment		F(2.608,36.511) = 1.389	0.389
									Treatment		F(1,14) = 3.287	0.091
		Fear Expression test	One-way Repeated measures ANOVA		0.854	0.36	12.83	0.134	CS	Assumed sphericity	F(2,28) = 2.036	0.149
									CS*Treatment		F(2,23) = 1.259	0.300
									Treatment		F(1,14) = 0.037	0.851
Osanetant intra-CeA	Females (Proestrus) (Fig. 4b)	Fear Acquisition	Repeated measures ANOVA		0.249	0.601	Singular SS Matrix. Cannot compute Box's M test		CS	Assumed sphericity	F(8,28) = 3.332	0.024
									CS*Treatment		F(8,28) = 0.814	0.527
									Treatment		F(2,7) = 0.287	0.609
		Fear Expression test	Repeated measures ANOVA		0.732	0.392	14.668	0.292	CS	Assumed sphericity	F(4,14) = 5.177	0.021
									CS*Treatment		F(4,14) = 3.637	0.053
									Treatment		F(2,7) = 5.858	0.046	h2p = 0.456
DREADDs	Males and Females (Fig. 4d-f)	Fear Acquisition	Two-way Repeated measures ANOVA		0.337	0	54.842	0.127	CS	Greenhouse-Geisser	F(2.642,81.911) = 19.306	0
									CS*Genotype		F(2.642,81.911) = 0.550	0.627
									CS*Sex		F(2.642,81.911) = 5.016	0.004	h2p = 0.443
									CS*Genotype*Sex		F(2.642,81.911) = 0.357	0.758
									Genotype		F(1,31) = 0.006	0.941
									Sex		F(1,31) = 9.040	0.005	h2p = 0.226
									Genotype*Sex		F(1,31) = 1.131	0.269
		Fear Expression test	Two-way Repeated measures ANOVA		0.857	0.099	22.908	0.46	CS	Assumed sphericity	F(2,62) = 10.242	0		Genotype*Sex decomposition
									CS*Genotype		F(2,64) = 1.062	0.352		Males
									CS*Sex		F(2,64) = 2.803	0.068		F(1,11) = 5.738 p = 0.036
									CS*Genotype*Sex		F(2,64) = 1.112	0.335
									Genotype		F(1,31) = 0.193	0.664		Females
									Sex		F(1,31) = 1.131	0.296		F(1,20) = 5.618 p = 0.028
									Genotype*Sex		F(1,31) = 1.972	0.002	h2p = 0.261
	Females (Proestrus) (Fig. 4e)	Fear Acquisition	One-way Repeated measures ANOVA		0.124	0.022	46.277	0.112	CS	Greenhouse-Geisser	F(2.393,26.357) = 6.74	0.03
									CS*Genotype		F(2.393,26.357) = 0.277	0.798
									Genotype		F(1,11) = 0.120	0.735
		Fear Expression test	One-way Repeated measures ANOVA		0.659	0.124	8.868	0.407	CS	Assumed sphericity	F(2,22) = 1.299	0.293
									CS*Genotype		F(2,22) = 1.139	0.338
									Genotype		F(1,11) = 5.897	0.034	h2p = 0.349
	Females (Metestrus) (Fig. 4f)	Fear Acquisition	One-way Repeated measures ANOVA		0.034	0.039	Singular SS Matrix. Cannot compute Box's M test		CS	Greenhouse-Geisser	F(1.894,13.259) = 1.278	0.309
									CS*Genotype		F(1.894,13.259) = 0.779	0.472
									Genotype		F(1,7) = 0.316	0.316
		Fear Expression test	One-way Repeated measures ANOVA		0.45	0.091	0.547	0.772	CS	Assumed sphericity	F(2,14) = 0.896	0.43
									CS*Genotype		F(2,14) = 0.019	0.981
									Genotype		F(1,7) = 0.784	0.405
Akt phosphorylator, AR agonist intra-CeA, Osanetant ip	Males (Fig. 6b)	Fear Acquisition	One-way Repeated measures ANOVA		0.639	0.97	Singular SS Matrix. Cannot compute Box's M test		CS	Assumed sphericity	F(4,32) = 13.452	0
									CS*Treatment		F(8,32) = 0.601	0.77				Interaction Decomposition
									Treatment		F(1,8) = 0.461	0.646		Pairwise comparisons			CS	Akt activator	AR agonist
		Fear Expression test	One-way Repeated measures ANOVA		0.885	0.653	22.609	0.136	CS	Assumed sphericity	F(2,16) = 37.660	0		Vehicle vs Akt activator	0.013	Vehicle	CS1-5	0.003	0.018
									CS*Treatment		F(4,16) = 4.107	0.018	h2p = 0.507	Vehicle vs AR agonist	0.006		CS6-10	0.137	0.01
									Treatment		F(1,8) = 7.541	0.014	h2p = 0.653	Akt activator vs AR agonist	0.611		CS11-15	0.031	0.021
AntiAkt 1/2, ERs antagonist intra-CeA, Osanetant ip	Females (Proestrus) (Fig. 6c)	Fear Acquisition	One-way Repeated measures ANOVA		0.491	0.392	54.575	0.042	CS	Assumed sphericity	F(4,60) = 2.650	0.042
									CS*Treatment		F(8,60) = 0.644	0.737
									Treatment		F(1,15) = 0.382	0.689		Pairwise comparisons
		Fear Expression test	One-way Repeated measures ANOVA		0.799	0.207	17.183	0.461	CS	Assumed sphericity	F(2,30) = 9.206	0.001		Vehicle vs antiAKT	0
									CS*Treatment		F(4,30) = 2.179	0.095		Vehicle vs ERs antagonist	0.003
									Treatment		F(1,15) = 21.299	0	h2p = 0.740	antiAKT vs ERs antagonist	0.021
Darting	Males and females (Supplementary Fig. 1a)	Fear Acquisition	One-way Repeated measures ANOVA		0.081	0.005	Singular SS Matrix. Cannot compute Box's M test		CS	Greenhouse-Geisser	F(1.997,6.105) = 2.861	0.079
									CS*Sex		F(1.574,21.971) = 0.355	0.355
									Sex		F(1,11) = 0.672	0.43
		Fear Expression test	One-way Repeated measures ANOVA		0.6	0.078	8.61	0.427	CS	Assumed sphericity	F(2,22) = 3.053	0.068
									CS*Sex		F(2,22) = 1.430	0.261
									Sex		F(1,11) = 2.175	0.168
Osanetant 1mg/kg and 10mg/kg after FC on Memory Consolidation	Males (Supplementary Fig. 1b)	Fear Acquisition	One-way Repeated measures ANOVA		0.584	0.317	51.328	0.332	CS	Assumed sphericity	F(4,84) = 56.225	0
									CS*Dose		F(8,84) = 0.703	0.688
									Dose		F(1,21) = 0.347	0.711
		Fear Expression test	One-way Repeated measures ANOVA		0.73	0.043	17.202	0.331	CS	Greenhouse-Geisser	F(1.574,33.062) = 17.667	0
									CS*Dose		F(3.149,33.063) = 0.238	0.877
									Dose		F(1,21) = 0.876	0.431
	Females (Proestrus) (Supplementary Fig. 1c)	Fear Acquisition	One-way Repeated measures ANOVA		0.837	0.953	88.319	0.005	CS	Assumed sphericity	F(4,80) = 51.041	0
									CS*Dose		F(8,80) = 1.071	0.392
									Dose		F(1,20) = 0.373	0.693
		Fear Expression test	One-way Repeated measures ANOVA		0.889	0.326	21.237	0.172	CS	Assumed sphericity	F(2,40) = 4.813	0.013
									CS*Dose		F(4,40) = 2.440	0.062
									Dose		F(1,20) = 0.155	0.858
	Females (Metestrus) (Supplementary Fig. 1d)	Fear Acquisition	One-way Repeated measures ANOVA		0.689	0.614	34.052	0.86	CS	Assumed sphericity	F(4,84) = 56.810	0
									CS*Dose		F(8,84) = 0.023	0.978
									Dose		F(1,21) = 0.449	0.644
		Fear Expression test	One-way Repeated measures ANOVA		0.958	0.648	14.306	0.506	CS	Assumed sphericity	F(2,42) = 0.748	0.48
									CS*Dose		F(4,42) = 0.874	0.487
									Dose		F(1,21) = 0.010	0.99
Fear Conditioning and osanetant 5 mg/kg after Confrontation Tube Test	Males (Supplementary Fig. 2c)	Fear Acquisition	One-way Repeated measures ANOVA		0.377	0.343	39.349	0.147	CS	Assumed sphericity	F(4,48) = 10.768	0
									CS*Hierarchy		F(8,48) = 0.509	0.729
									Hierarchy		F(1,12) = 0.024	0.879
		Fear Expression test	One-way Repeated measures ANOVA		0.902	0.567	20.395	0.023	CS	Assumed sphericity	F(2,24) = 2.340	0.118
									CS*Hierarchy		F(2,24) = 0.225	0.8
									Hierarchy		F(1,12) = 0.226	0.643
	Females (Proestrus) (Supplementary Fig. 2e)	Fear Acquisition	One-way Repeated measures ANOVA		0.065	< 0.000	37.826	0.094	CS	Greenhouse-Geisser	F(1,803,25,243) = 35.156	0
									CS*Hierarchy		F(1,803,25,243) = 1.071	0.567
									Hierarchy		F(1,14) = 0.072	0.792
		Fear Expression test	One-way Repeated measures ANOVA		0.551	0.021	6.062	0.592	CS	Greenhouse-Geisser	F(1.381,19.330) = 7.221	0.003
									CS*Hierarchy		F(1.381,19.330) = 0.958	0.37
									Hierarchy		F(1,14) = 0.705	0.415
Independent samples analyses (yellow cells represent statistical significant p values)
Experiment	Section		Normality				Homoscedasticity		Test	Statistic	p value	Effect size if required	Pairwise comparisons
			KS	p value	SW	p value	Levene's	p value
Nk3+ Neurons	(Fig 2d)	CeA	0.147	>0.200	0.893	0.031	4.993	0.038	Kruskall Wallis' H	c2(2) = 1.191	0.551			pairwise comparisons
Males hormones	Testosterone (Fig. 3a)		0.335	0	0.693	0	6.83542	0.00218316	Wald's c2 (GzLM)	c2(4) = 19.661	0.001	e2 = 0.138	Vehicle30 vs Baseline	0.043
													Osanetant30 vs Baseline	0.05
													Vehicle330 vs Baseline	0.051
													Osanetant330 vs Baseline	0.384
													Vehicle30 vs Osanetant30	0.957
													Vehicle330 vs Osanetant330	0.007
													Vehicle30 vs Vehicle330	0
													Osanetant30 vs Osanetant330	0.24
	Corticosterone (Fig. 3d)		0.109	0.071	0.995	0.026	6.31373	0.0033357	Wald's c2 (GzLM)	c2(4) = 193.334	0	e2 = 0,734	Vehicle30 vs Baseline	0
													Osanetant30 vs Baseline	0
													Vehicle330 vs Baseline	0
													Osanetant330 vs Baseline	0
													Vehicle30 vs Osanetant30	0.66
													Vehicle330 vs Osanetant330	0.444
													Vehicle30 vs Vehicle330	0
													Osanetant30 vs Osanetant330	0
	Progesterone (Fig. 3g)		0.257	0	0.664	0	14.866	0	Wald's c2 (GzLM)	c2(4) = 464.285	0	e2 = 0.867	Vehicle30 vs Baseline	0
													Osanetant30 vs Baseline	0
													Vehicle330 vs Baseline	0.114
													Osanetant330 vs Baseline	0.072
													Vehicle30 vs Osanetant30	0.148
													Vehicle330 vs Osanetant330	0.812
													Vehicle30 vs Vehicle330	0
													Osanetant30 vs Osanetant330	0
	Dehydrocorticosterone (Fig. 3j)		0.251	0	0.8	0	3.538	0.036	Wald's c2 (GzLM)	c2(4) = 41.499	0	e2 = 0.392	Vehicle30 vs Baseline	0
													Osanetant30 vs Baseline	0
													Vehicle330 vs Baseline	0.278
													Osanetant330 vs Baseline	0.549
													Vehicle30 vs Osanetant30	0.598
													Vehicle330 vs Osanetant330	0.611
													Vehicle30 vs Vehicle330	0
													Osanetant30 vs Osanetant330	0
	DOC (Fig. 3m)		0.233	0	0.804	0	15.004	0	Wald's c2 (GzLM)	c2(4) = 413.649	0	e2 = 0.867	Vehicle30 vs Baseline	0
													Osanetant30 vs Baseline	0.153
													Vehicle330 vs Baseline	0
													Osanetant330 vs Baseline	0.23
													Vehicle30 vs Osanetant30	0.653
													Vehicle330 vs Osanetant330	0.823
													Vehicle30 vs Vehicle330	0
													Osanetant30 vs Osanetant330	0
Females (Proestrus) hormones	Testosterone (Fig. 3b)		0.239	0	0.708	0	15.3252	2.87323e-05	Wald's c2 (GzLM)	c2(4) = 31.645	0	e2 = 0.488	Vehicle30 vs Baseline	0
													Osanetant30 vs Baseline	0
													Vehicle330 vs Baseline	0
													Osanetant330 vs Baseline	0
													Vehicle30 vs Osanetant30	0.707
													Vehicle330 vs Osanetant330	0.52
													Vehicle30 vs Vehicle330	0.782
													Osanetant30 vs Osanetant330	0.186
	Corticosterone (Fig. 3e)		0.154	0.05	0.906	0.009	1.2421	0.303689	Wald's c2 (GzLM)	c2(4) = 62.980	0	e2 = 0.622	Vehicle30 vs Baseline	0
													Osanetant30 vs Baseline	0
													Vehicle330 vs Baseline	0.023
													Osanetant330 vs Baseline	0.027
													Vehicle30 vs Osanetant30	0.393
													Vehicle330 vs Osanetant330	0.896
													Vehicle30 vs Vehicle330	0.001
													Osanetant30 vs Osanetant330	0
	Progesterone (Fig. 3h)		0.352	0	0.605	0	9.03056	0.000893653	Wald's c2 (GzLM)	c2(4) = 14.490	0.006	e2 = 0.215	Vehicle30 vs Baseline	0.005
													Osanetant30 vs Baseline	0.003
													Vehicle330 vs Baseline	0.002
													Osanetant330 vs Baseline	0.2
													Vehicle30 vs Osanetant30	0.916
													Vehicle330 vs Osanetant330	0.065
													Vehicle30 vs Vehicle330	0.813
													Osanetant30 vs Osanetant330	0.077
	Dehydrocorticosterone (Fig. 3k)		0.159	0.038	0.938	0.067	2.99947	0.06546	Wald's c2 (GzLM)	c2(4) = 49.086	0	e2 = 0.497	Vehicle30 vs Baseline	0
													Osanetant30 vs Baseline	0
													Vehicle330 vs Baseline	0.079
													Osanetant330 vs Baseline	0.371
													Vehicle30 vs Osanetant30	0.02
													Vehicle330 vs Osanetant330	0.359
													Vehicle30 vs Vehicle330	0.057
													Osanetant30 vs Osanetant330	0
	DOC (Fig. 3n)		0.185	0.007	0.86	0.001	8.08468	0.00162007	Wald's c2 (GzLM)	c2(4) = 115.252	0	e2 = 0.756	Vehicle30 vs Baseline	0
													Osanetant30 vs Baseline	0
													Vehicle330 vs Baseline	0.063
													Osanetant330 vs Baseline	0.101
													Vehicle30 vs Osanetant30	0.705
													Vehicle330 vs Osanetant330	0.777
													Vehicle30 vs Vehicle330	0
													Osanetant30 vs Osanetant330	0
Females (Metestrus) hormones	Testosterone (Fig. 3c)		0.153	0.019	0.897	0.002	3.24641	0.0502349	Wald's c2 (GzLM)	c2(4) = 17.296	0.002	e2 = 0.279	Vehicle30 vs Baseline	0
													Osanetant30 vs Baseline	0.001
													Vehicle330 vs Baseline	0.08
													Osanetant330 vs Baseline	0.005
													Vehicle30 vs Osanetant30	0.686
													Vehicle330 vs Osanetant330	0.283
													Vehicle30 vs Vehicle330	0.055
													Osanetant30 vs Osanetant330	0.661
	Corticosterone (Fig. 3f)		0.113	>0.200	0.945	0.052	4.20021	0.0227052	Wald's c2 (GzLM)	c2(4) = 52.572	0	e2 = 0.513	Vehicle30 vs Baseline	0
													Osanetant30 vs Baseline	0
													Vehicle330 vs Baseline	0.098
													Osanetant330 vs Baseline	0.001
													Vehicle30 vs Osanetant30	0.124
													Vehicle330 vs Osanetant330	0.102
													Vehicle30 vs Vehicle330	0.001
													Osanetant30 vs Osanetant330	0.001
	Progesterone (Fig. 3i)		0.261	0	0.704	0	3.85535	0.0301382	Wald's c2 (GzLM)	c2(4) = 2.136	0.711		Vehicle30 vs Baseline	pairwise comparisons
													Osanetant30 vs Baseline
													Vehicle330 vs Baseline
													Osanetant330 vs Baseline
													Vehicle30 vs Osanetant30
													Vehicle330 vs Osanetant330
													Vehicle30 vs Vehicle330
													Osanetant30 vs Osanetant330
	Dehydrocorticosterone (Fig. 3l)		0.155	0.017	0.811	0	3.20745	0.0519294	Wald's c2 (GzLM)	c2(4) = 35.531	0	e2 = 0.442	Vehicle30 vs Baseline	0
													Osanetant30 vs Baseline	0
													Vehicle330 vs Baseline	0.646
													Osanetant330 vs Baseline	0.182
													Vehicle30 vs Osanetant30	0.236
													Vehicle330 vs Osanetant330	0.382
													Vehicle30 vs Vehicle330	0
													Osanetant30 vs Osanetant330	0.019
	DOC (Fig. 3o)		0.177	0.003	0.879	0.001	10.8706	0.000193328	Wald's c2 (GzLM)	c2(4) = 156.322	0	e2 = 0.796	Vehicle30 vs Baseline	0
													Osanetant30 vs Baseline	0
													Vehicle330 vs Baseline	0.056
													Osanetant330 vs Baseline	0.061
													Vehicle30 vs Osanetant30	0.931
													Vehicle330 vs Osanetant330	0.971
													Vehicle30 vs Vehicle330	0
													Osanetant30 vs Osanetant330	0
Estradiol	Proestrus (Fig. 2p)	Serum	0.184	0.151	0.858	0.018	8.045	0.005	Kruskall Wallis' H	c2(2) = 8.307	0.016	e2 = 0.525	Vehicle330 vs Baseline	0.701
													Osanetant330 vs Baseline	0.014
													Vehicle330 vs Osanetant 330	0.022
	Metestrus (Fig. 2q)	Serum	0.187	0.119	0.839	0.007	3.089	0.077	Kruskall Wallis' H	c2(2) = 2.678	0.262
Nk3+ Neurons	Nk3R expression (Fig. 2b)	CeA	0.17	p > 0.200	0.937	0.46	2.025	0.188	One-way ANOVA	F(2,10) = 0.781	0.487
mCherry+ Neurons	mCherry-positive neurons (Fig. 4h)	CeM	0.238	0.001	0.792	0	0.142	0.709	Mann-Whitney's U	U = 68	0.586
Western Blots	Males (Fig. 5c)	Total CREB	0.0954231	p > 0.200	0.957848	0.421322	0.164	0.85	One-way ANOVA	F(2,21) = 0.332	0.722			pairwise comparisons
		Ratio pCREB	0.198956	0.0187686	0.866041	0.00539055	2.215	0.135	Kruskall Wallis' H	c2(3) = 4.182	0.124
		Total AKT	0.140982	p > 0.200	0.934756	0.138552	1.249	0.308	One-way ANOVA	F(2,21) = 0.597	0.56
		ratio pAKT S473	0.107608	p > 0.200	0.940255	0.18199	0.527	0.599	One-way ANOVA	F(2,21) = 0.663	0.526
		ratio pAKT T308	0.280979	5.30302e-05	0.857459	0.00372555	0.687	0.515	Kruskall Wallis' H	c2(3) = 2.356	0.308
		Total mTOR	0.14175	p > 0.200	0.948145	0.267695	2.147	0.143	One-way ANOVA	F(2,21) = 0.210	0.813
		ratio mTOR S2448	0.137622	p > 0.200	0.949677	0.288141	0.002	0.998	One-way ANOVA	F(2,21) = 0.049	0.952
		Total_GSK3B	0.150869	0.189506	0.925813	0.0888213	5.687	0.011	Kruskall Wallis' H	c2(3) = 10.031	0.007	e2 = 0.426	Basal vs Vehicle	0.298
													Basal vs Osanetant	0.011
													Vehicle vs Osanetant	0.006
		ratio GSK3beta S9	0.211043	0.00920818	0.902387	0.0283207	1.379	0.275	Kruskall Wallis' H	c2(3) = 2.443	0.295			pairwise comparisons
		Total beta Catenin	0.101	p > 0.200	0.973	0.734	0.455	0.641	One-way ANOVA	F(2,22) = 0.066	0.936
		ratio beta Catenin	0.149	0.177	0.921	0.061	3.383	0.053	One-way ANOVA	F(2,22) = 2.077	0.15
	Females (Proestrus) (Fig. 5d)	Total CREB	0.161338	p > 0.200	0.916259	0.146825	4.11978	0.0411326	Kruskall Wallis' H	c2(3) = 0.876	0.645
		Ratio pCREB	0.0812791	p > 0.200	0.97457	0.906082	0.862075	0.445077	One-way ANOVA	F(2,14) = 0.014	0.986
		Total AKT	0.122093	p > 0.200	0.941527	0.368142	1.15279	0.346026	One-way ANOVA	F(2,14) = 3.821	0.05	h2p = 0.370	Basal vs Vehicle	0.999
													Basal vs Osanetant	0.029
													Vehicle vs Osanetant	0.035
		ratio pAKT S473	0.208893	0.0603126	0.830344	0.00709302	0.592923	0.566986	Kruskall Wallis' H	c2(3) = 3.640	0.162			pairwise comparisons
		ratio pAKT T308	0.257115	0.00584819	0.848799	0.0130818	7.88633	0.00571823	Kruskall Wallis' H	c2(3) = 0.051	0.975
		Total mTOR	0.166643	p > 0.200	0.907975	0.107948	2.04526	0.168936	One-way ANOVA	F(2,14) = 1.441	0.272
		ratio mTOR S2448	0.135812	p > 0.200	0.91368	0.133412	0.372082	0.696406	One-way ANOVA	F(2,14) = 0.476	0.632
		Total_GSK3B	0.142875	p > 0.200	0.922074	0.182147	2.3743	0.132149	One-way ANOVA	F(2,14) = 0.829	0.458
		ratio GSK3beta S9	0.146881	p > 0.200	0.961942	0.697151	1.11933	0.356021	One-way ANOVA	F(2,14) = 4.664	0.03	h2p = 0.458	Basal vs Vehicle	0.984
													Basal vs Osanetant	0.017
													Vehicle vs Osanetant	0.022
		Total beta Catenin	0.218	0.041	0.877	0.035	4.34	0.036	Kruskall Wallis' H	c2(3) = 0.971	0.616
		ratio beta Catenin	0.198	0.092	0.826	0.006	3.845	0.049	Kruskall Wallis' H	c2(3) = 6.887	0.032	e2 = 0.450	Basal vs Vehicle	0.052
													Basal vs Osanetant	0.017
													Vehicle vs Osanetant	0.841
Corticosterone in CTT procedure	Males (Supplementary Fig. 2f)	Basal	0.16	p > 0.200	0.882	0.063	0.012	0.916	One-way ANOVA	F(1,12) = 0.423	0.528
		Before CTT habituation	0.21	0.094	0.841	0.017	0.753	0.403	Mann-Whitney's U	U = 20	0.565
		Before CTT	0.159	p > 0.200	0.958	0.69	1.196	0.296	One-way ANOVA	F(1,12) = 0.011	0.919
		Before FA habituation	0.177	p > 0.200	0.898	0.107	0.018	0.896	One-way ANOVA	F(1,12) = 0.762	0.4
		Before FA	0.148	p > 0.200	0.912	0.166	0.876	0.368	One-way ANOVA	F(1,12) = 0.260	0.62
		Before FE	0.217	0.074	0.829	0.011	0.496	0.492	Mann-Whitney's U	U = 22	0.749
	Females (Supplementary Fig. 2g)	Basal	0.143	p > 0.200	0.917	0.15	0.028	0.869	One-way ANOVA	F(1,14) = 6.372	0.024
		Before CTT habituation	0.209	0.06	0.942	0.374	0.436	0.52	One-way ANOVA	F(1,14) = 35.715	0
		Before CTT	0.144	p > 0.200	0.939	0.334	0.643	0.436	One-way ANOVA	F(1,14) = 22.729	0
		Before FA habituation	0.176	0.199	0.93	0.246	3.76	0.073	One-way ANOVA	F(1,14) = 54.978	0
		Before FA	0.154	p > 0.200	0.974	0.893	0.257	0.62	One-way ANOVA	F(1,14) = 0.358	0.559
		Before FE	0.115	p > 0.200	0.962	0.698	0.461	0.508	One-way ANOVA	F(1,14) = 0.353	0.562
Hormones in micropunches	Testosterone (Supplementary Fig. 3a)		0.304	0	0.77	0.001	6.585	0.022	Mann-Whitney's U	U = 9	0.016	h2 = 0.389
	Corticosterone (Supplementary Fig. 3b)		0.151	p > 0.200	0.931	0.253	0.598	0.452	t-test	t(14) = 1.263	0.227
	Estradiol comparison methods (Supplementary Fig. 3c)	Proestrus	0.234	0.07	0.863	0.054	5.209	0.046	Mann-Whitney's U	U = 12	0.494
		Metestrus	0.352	0	0.719	0.001	6.166	0.035	Mann-Whitney's U	U = 13	0.836
ERa & ERb colocalization with Nk3R	ERb (Supplementary Fig. 4d)	CeA (Estrous and males)	0.226	0.091	0.926	0.338	0.668	0.537	One-way ANOVA	F(2,10) = 3.287	0.085
	ERb (Supplementary Fig. 4d)	CeA (Sex)	0.226	0.091	0.926	0.338	0.566	0.023	One-way ANOVA	F(1,10) = 7.251	0.023
	ERa (Supplementary Fig. 4d)	CeA (Estrous and males)	0.153	p > 0.200	0.939	0.487	5.797	0.024	Kruskall Wallis' H	c2(2) = 1.423	0.491
	ERa (Supplementary Fig. 4d)	CeA (Sex)	0.153	p > 0.200	0.939	0.487	0.68	0.429	One-way ANOVA	F(1,10) = 1.378	0.268
GAD65, CaMKIIa and vGLUT2 colocalization with Nk3R	GAD65 (Supplementary Fig. 4e)	CeA	0.162	p > 0.200	0.91	0.247	3.426	0.078	One-way ANOVA	F(2,10) = 6.001	0.022	h2p = 0.571	Males vs Proestrus	0.015
													Males vs Metestrus	0.98
													Proestrus vs Metestrus	0.015
	CAMKIIa (Supplementary Fig. 4e)	CeA	0.128	p > 0.200	0.97	0.887	1.682	0.24	One-way ANOVA	F(2,10) = 4.856	0.037	h2p = 0.519	Males vs Proestrus	0.022
													Males vs Metestrus	0.027
													Proestrus vs Metestrus	0.905
	vGLUT2 (Supplementary Fig. 4e)	CeA	0.242	0.071	0.901	0.193	2.609	0.134	One-way ANOVA	F(2,10) = 2.07	0.189
Linear Regressions
		R2	p
Testosterone	Amygdala-Serum (Supplementary Fig. 3c)	0.786	0
Corticosterone	Amygdala-Serum (Supplementary Fig. 3d)	0.344	0.017

## Sheet: Hoja2
		One-way Repeated measures ANOVA		0.356	0.174	39.298	0.076	CS	Assumed sphericity	F(4,56) = 19.446	0
								CS*Treatment		F(4,56) = 2.489	0.054
								Treatment		F(1,14) = 3.222	0.094
