# Supplementary material for: Sex differences in fear memory consolidation via Tac2 signaling in mice
Source: Nat Commun. 2021 May 3;12:2496. doi: 10.1038/s41467-021-22911-9 (PMC8093426; doi:10.1038/s41467-021-22911-9)
Supplement: Supplementary file 4 — Supplementary Data 2 [file 41467_2021_22911_MOESM4_ESM.xlsx]

## Sheet: Means and Confidence intervals
	Related samples analyses													Proestrus			Metestrus			P28 males			P28 females
	Osanetant 5mg/kg after FC on Memory Consolidation				Vehicle			Osanetant						Mean ± SEM			Mean ± SEM			Mean ± SEM			Mean ± SEM
					Mean ± SEM			Mean ± SEM						241.219	±	56.9303	228.203	±	42.8255	166.167	±	19.9862	166.998	±	19.0127
		Males (Fig. 1c)	Fear Acquisition	preCS	9.7733	±	2.18152	5.1187	±	1.12107
				CS1	20.3656	±	3.80706	19.8944	±	4.7356							Females (Proestrus)						Females (Metestrus)
				CS2	35.7749	±	6.63789	35.4887	±	7.79324				Osanetant			Vehicle			Osanetant			Vehicle			Osanetant
				CS3	33.759	±	6.46701	37.1292	±	6.71359				Mean ± SEM			Mean ± SEM			Mean ± SEM			Mean ± SEM			Mean ± SEM
				CS4	40.2262	±	8.06125	36.0856	±	8.06716				0.336667	±	0.0290115	0.019	±	0.00711337	0.013	±	0.00379222	0.017875	±	0.00472999	0.021875	±	0.00610748
				CS5	35.6195	±	7.96892	45.0892	±	9.14732				3.80733	±	1.74465	0.0234223	±	0.00808131	0.0332972	±	0.0098665	0.0368252	±	0.00840272	0.0262095	±	0.00277896
				FA	33.149	±	6.58843	34.7374	±	7.29138				346.929	±	19.7896	405.325	±	48.4579	448.395	±	58.8078	435.811	±	44.1459	539.754	±	63.6027
			Fear Expression	preCS	14.5282	±	1.71109	14.7708	±	1.88476				187.832	±	23.0704	225.028	±	25.2925	218.431	±	20.1579	214.576	±	52.4322	325.228	±	63.3559
				CS1-5	57.7128	±	5.07951	42.8051	±	5.00432				8.07556	±	0.659716	2.14814	±	0.299709	1.88163	±	0.255654	5.07675	±	2.05366	4.2775	±	1.24025
				CS6-10	45.8021	±	3.84352	34.0297	±	4.85915				1.084	±	0.226337	1.52886	±	0.362643	6.214	±	2.65733	7.42462	±	3.32957	3.727	±	0.696304
				CS11-15	39.9262	±	3.90818	28.8338	±	2.73644				4.40667	±	1.48021	2.233	±	0.216586	3.25425	±	0.543177	3.78	±	0.910209	2.98287	±	0.496742
				FE	47.8131	±	4.01276	35.2231	±	3.9797				0.621333	±	0.0927506	1.37257	±	0.387001	0.970625	±	0.141767	0.821875	±	0.231814	1.41	±	0.385233
		Females (Fig. 1d)	Fear Acquisition	preCS	10.4437	±	1.12197	11.6145	±	1.95982				2.66422	±	0.209646	5.54471	±	0.666696	5.301	±	0.762924	5.61637	±	0.729022	5.66737	±	0.382759
				CS1	30.9914	±	2.27157	34.7838	±	3.00084				0.318467	±	0.0748758	1.48529	±	0.270931	1.30275	±	0.226839	1.367	±	0.383897	1.34537	±	0.390688
				CS2	50.0473	±	3.1363	57.8424	±	3.38152							2.9764	±	1.84783	9.25	±	0.664328	6.45686	±	2.77071	5.4595	±	1.44597
				CS3	50.6108	±	3.48994	54.6505	±	3.42202
				CS4	51.8409	±	3.70635	59.6606	±	3.26471				Females
				CS5	47.5183	±	3.45284	53.7737	±	3.14325				Mean ± SEM
				FA	46.2017	±	3.2114	52.1422	±	3.24247				16.4167	±	5.84031
			Fear Expression	preCS	15.3366	±	1.72912	19.3861	±	1.32492
				CS1-5	41.243	±	3.25003	50.8412	±	2.69255										Females (Proestrus)
				CS6-10	36.9802	±	3.11493	48.2105	±	2.71616				Vehicle			Osanetant			Basal			Vehicle			Osanetant
				CS11-15	35.1896	±	3.19387	44.2111	±	2.28982				Mean ± SEM			Mean ± SEM			Mean ± SEM			Mean ± SEM			Mean ± SEM
				FE	38.4309	±	3.00828	47.14	±	2.43193				1.0708	±	0.0648289	1.06701	±	0.0666474	1	±	0.1555	0.969732	±	0.063622	0.845582	±	0.0772584
		Females (Proestrus) (Fig. 1e)	Fear Acquisition	preCS	8.741	±	1.10023	17.4495	±	6.51329				1.51443	±	0.246707	1.96017	±	0.317703	1	±	0.0784737	1.08929	±	0.128043	0.898591	±	0.130939
				CS1	32.6	±	6.0757	40.9238	±	6.67701				1.11318	±	0.0600507	1.05686	±	0.0685936	1	±	0.120689	0.999752	±	0.179779	1.45946	±	0.0870435
				CS2	42.6667	±	7.50113	57.9619	±	9.36263				0.91645	±	0.0598202	0.998039	±	0.0597883	1	±	0.0939282	1.19613	±	0.147869	0.926705	±	0.0754393
				CS3	46.5714	±	9.42365	56.2952	±	6.41659				0.939938	±	0.0575515	0.977662	±	0.0684585	1	±	0.174636	1.20042	±	0.419318	1.065	±	0.30484
				CS4	50.981	±	9.9755	64.9238	±	6.08594				0.96325	±	0.116005	1.05213	±	0.0889809	1	±	0.0843039	1.00588	±	0.0695656	0.85466	±	0.0387599
				CS5	38.8571	±	7.41688	46.8762	±	7.41495				0.961033	±	0.115723	0.951913	±	0.104844	1	±	0.0703446	1.13948	±	0.113184	1.08933	±	0.132544
				FA	42.3352	±	8.07857	53.3962	±	7.19142				0.889002	±	0.0338801	0.748241	±	0.0240706	1	±	0.123804	1.14823	±	0.128132	0.95108	±	0.0480648
			Fear Expression	preCS	12.0581	±	2.11015	18.8467	±	3.14069				1.22769	±	0.138614	1.40246	±	0.176651	1	±	0.097871	1.00319	±	0.148472	1.42445	±	0.0803045
				CS1-5	31.1143	±	2.96965	51.3276	±	4.32791				0.987781	±	0.054919	1.02288	±	0.0624935	1	±	0.11575	1.12258	±	0.120691	1.24116	±	0.220975
				CS6-10	29.4514	±	4.50044	50.6971	±	5.98951				1.3048	±	0.116325	0.898773	±	0.0542918	1	±	0.239023	0.355583	±	0.119137	0.272097	±	0.0960632
				CS11-15	25.8286	±	4.3896	45.5603	±	3.87895
				FE	31.1143	±	2.97031	51.3271	±	4.32834							Females
		Females (Estrus) (Fig. 1e)	Fear Acquisition	preCS	11.2019	±	2.46178	13.5617	±	4.89335				Submissive			Dominant			Submissive
				CS1	28.4381	±	2.72379	32.8833	±	7.59867				Mean ± SEM			Mean ± SEM			Mean ± SEM
				CS2	51.7333	±	7.47366	54.2083	±	8.62163				47.4486	±	10.7193	69.936	±	15.4494	125.472	±	15.6648
				CS3	60	±	5.48564	51.3417	±	6.87077				24.6771	±	4.89931	73.9039	±	7.66926	152.924	±	10.7711
				CS4	60.8095	±	7.84919	58.35	±	6.649				62.95	±	10.6111	64.1609	±	9.52586	139.118	±	12.5083
				CS5	61.2571	±	5.6513	50.2167	±	7.89858				54.9914	±	10.0964	65.7815	±	5.15595	146.217	±	9.54454
				FA	52.4476	±	5.83672	49.4	±	7.52773				55.5	±	15.287	80.9096	±	12.1531	90.5729	±	10.6522
			Fear Expression	preCS	7.8714	±	2.64285	19.0108	±	2.94701				64.1229	±	16.6015	100.726	±	13.9751	114.472	±	18.4314
				CS1-5	41.7295	±	7.63232	48.9267	±	6.86711
				CS6-10	33.7029	±	6.88523	43.5067	±	6.64314				Osanetant
				CS11-15	32.1317	±	5.99938	36.4778	±	5.10895				Mean ± SEM
				FE	41.73	±	7.63212	48.9263	±	7.38972				0.21925	±	0.143802
		Females (Metestrus) (Fig. 1e)	Fear Acquisition	preCS	10.4789	±	3.46543	7.1853	±	2.34127				3.7625	±	0.710869
				CS1	30.0778	±	5.06472	31.1467	±	8.99443
				CS2	54.9444	±	8.61536	63.96	±	5.05761				Proestrus			Metestrus			Females
				CS3	38.1667	±	6.32085	60.5733	±	10.5707				Mean ± SEM			Mean ± SEM			Mean ± SEM
				CS4	56.4667	±	9.57229	63.2267	±	5.56396				44.3225	±	5.42432	46.2325	±	8.57068	45.2775	±	6.9975
				CS5	43.0444	±	8.114	69.1467	±	5.57157				44.7262	±	9.43808	45.5962	±	14.8074	45.1612	±	12.1227
				FA	44.54	±	7.53744	57.6107	±	7.15165				64.5062	±	5.40862	38.6844	±	7.66144	51.5953	±	6.53503
			Fear Expression	preCS	18.1667	±	4.46493	21.392	±	2.27869				72.2031	±	10.2946	71.0396	±	4.47518	71.6214	±	7.38491
				CS1-5	49.6089	±	6.21018	59.0347	±	6.01401				2.14	±	0.422182	1.165	±	0.88778	1.6525	±	0.654981
				CS6-10	50.1978	±	8.70126	51.2853	±	7.21348
				CS11-15	43.5352	±	7.17591	51.5689	±	5.09777
				FE	49.6083	±	5.37847	59.034	±	6.01379
		Females (Diestrus) (Fig. 1e)	Fear Acquisition	preCS	11.0255	±	2.08239	8.9779	±	1.53286
				CS1	32.0909	±	4.35395	34.0462	±	3.93817
				CS2	51	±	3.88102	57.6615	±	4.68621
				CS3	53.9939	±	5.51731	53.5231	±	5.91601
				CS4	44.1576	±	4.17082	56.2615	±	6.29574
				CS5	46.7273	±	5.63051	53.7641	±	3.91711
				FA	45.5939	±	4.71072	51.0513	±	4.95065
			Fear Expression	preCS	20.6297	±	2.82931	19.1359	±	2.29984
				CS1-5	42.8158	±	6.52437	48.6062	±	4.43858
				CS6-10	36.6473	±	4.66036	48.5836	±	4.00523
				CS11-15	38.5404	±	6.32506	45.4137	±	3.70625
				FE	46.3	±	6.52377	53.34	±	4.43883
		Pups Males (Fig. 2a)	Fear Acquisition	preCS	9.7733	±	2.18152	5.1187	±	1.12107
				CS1	20.3656	±	3.80706	19.8944	±	4.7356
				CS2	35.7749	±	6.63789	35.4887	±	7.79324
				CS3	33.759	±	6.46701	37.1292	±	6.71359
				CS4	40.2262	±	8.06125	36.0856	±	8.06716
				CS5	35.6195	±	7.96892	45.0892	±	9.14732
				FA	33.149	±	6.58843	34.7374	±	7.29138
			Fear Expression	preCS	26.7689	±	5.30676	41.7707	±	4.81829
				CS1-5	79.36	±	2.97322	81.0463	±	4.68861
				CS6-10	49.2844	±	2.63413	52.1906	±	2.91322
				CS11-15	53.0622	±	3.59873	54.047	±	4.7176
				FE	60.5689	±	3.06869	62.428	±	4.10648
		Pups Females (Fig. 2b)	Fear Acquisition	preCS	18.8289	±	3.70725	20.0134	±	4.07735
				CS1	32.9111	±	2.56885	33.3618	±	2.09643
				CS2	74	±	3.40439	78.163	±	1.62517
				CS3	70.7555	±	4.28663	77.6026	±	2.4058
				CS4	77.4222	±	6.9007	90.0727	±	2.49443
				CS5	81.1778	±	3.94644	84.9908	±	3.22716
				FA	67.2533	±	4.2214	72.8382	±	2.3698
			Fear Expression	preCS	19.9433	±	4.17642	15.2067	±	1.07662
				CS1-5	53.2533	±	1.69849	52.1127	±	2.38462
				CS6-10	44.4467	±	3.05618	48.4256	±	1.6903
				CS11-15	33.1267	±	2.28278	32.0863	±	2.42163
				FE	43.6089	±	2.34582	44.2082	±	2.16552
	Osanetant intra-CeA				Vehicle			Osanetant
					Mean ± SEM			Mean ± SEM
		Females (Proestrus) (Fig. 4b)	Fear Acquisition	preCS	25.14	±	2.43636	26.904	±	7.71011
				CS1	48.6167	±	8.83194	58.5333	±	8.26505
				CS2	76.55	±	6.53896	77.5067	±	5.17737
				CS3	70.3	±	1.41539	67.2933	±	8.61102
				CS4	63.3167	±	8.06186	75.9733	±	7.93489
				CS5	75.6167	±	6.32493	67.7067	±	2.84477
				FA	66.88	±	6.23462	69.4027	±	6.56662
			Fear Expression	preCS	11.92	±	4.77022	15.7653	±	5.01749
				CS1-5	54.7333	±	3.48177	70.0373	±	6.78732
				CS6-10	39.95	±	7.71905	69.784	±	10.8797
				CS11-15	34.3767	±	7.11553	67.8613	±	8.67768
				FE	43.02	±	6.10545	69.2275	±	8.78158
	DREADDs				Control			hM4Di
					Mean ± SEM			Mean ± SEM
		Males (Fig. 4d)	Fear Acquisition	preCS	5.316	±	2.78892	3.485	±	1.40695
				CS1	27.388	±	6.97461	19.8675	±	5.57773
				CS2	57.454	±	7.82056	50.1825	±	6.9302
				CS3	66.266	±	14.1503	68.175	±	5.93821
				CS4	71.72	±	15.6371	63.3163	±	7.0581
				CS5	74.64	±	11.2905	58.2583	±	7.98523
				FA	59.4936	±	11.1746	51.9599	±	6.69789
			Fear Expression	preCS	30.832	±	4.40217	18.8617	±	3.84847
				CS1-5	63.8267	±	8.66698	46.3533	±	7.76618
				CS6-10	63.4453	±	7.39232	32.8667	±	7.95542
				CS11-15	48.4747	±	8.59146	27.76	±	3.85553
				FE	58.5822	±	8.21692	35.66	±	6.52571
		Females (Proestrus) (Fig. 4e)	Fear Acquisition	preCS	11.5648	±	3.66334	9.09333	±	2.59813
				CS1	25.4952	±	7.52164	30.6444	±	12.367
				CS2	24.4857	±	6.45233	36.1333	±	13.931
				CS3	36.1238	±	10.6551	38.2222	±	13.4702
				CS4	42.5333	±	12.286	44.1444	±	14.3482
				CS5	50.0952	±	9.46776	54.5778	±	11.7255
				FA	35.7467	±	9.27657	40.7444	±	13.1684
			Fear Expression	preCS	28.2676	±	8.52524	42.3533	±	6.42541
				CS1-5	45.7943	±	4.69549	71.5378	±	6.4434
				CS6-10	43.8381	±	9.18709	69.1378	±	6.8164
				CS11-15	44.9257	±	7.97692	61.8622	±	5.87738
				FE	44.8527	±	7.2865	67.5126	±	6.37906
		Females (Metestrus) (Fig. 4f)	Fear Acquisition	preCS	12.8833	±	7.87855	5.03067	±	1.01737
				CS1	20.55	±	9.52643	24.7067	±	5.00749
				CS2	28.6167	±	9.22815	38.3467	±	6.76637
				CS3	24.1	±	6.25948	45.1467	±	10.5132
				CS4	32.95	±	6.74248	33.1733	±	9.52103
				CS5	28.45	±	8.61198	44.1867	±	12.5175
				FA	26.9333	±	8.0737	37.112	±	8.8651
			Fear Expression	preCS	28.98	±	8.6254	34.472	±	8.45462
				CS1-5	48.8133	±	10.7996	60.7573	±	7.26824
				CS6-10	43.4567	±	15.6737	53.656	±	6.59714
				CS11-15	42.1967	±	12.4603	54.36	±	8.73734
				FE	44.8222	±	12.9779	56.2578	±	7.53424
	Vehicle, Akt phosphorylator or AR agonist intra-CeA; Osanetant ip (all)				Vehicle			Akt Activator			AR Agonist
					Mean ± SEM			Mean ± SEM			Mean ± SEM
		Males (Fig. 6b)	Fear Acquisition	preCS	11.48	±	3.54904	21.2383	±	7.62903	23.6533	±	3.92003
				CS1	34.0667	±	1.88129	47.2	±	5.40658	43.5167	±	17.116
				CS2	70.7556	±	6.49585	80.35	±	4.78883	62.6167	±	8.80023
				CS3	62.4667	±	7.00677	76.5167	±	7.49402	67.4667	±	12.317
				CS4	81.5111	±	6.33594	75.55	±	6.1708	70.7833	±	14.4662
				CS5	75	±	4.16137	80.1667	±	6.02344	71.3667	±	8.37777
				FA	64.76	±	5.17624	71.9567	±	5.97673	63.15	±	12.2154
			Fear Expression	preCS	8.0111	±	3.30959	18.23	±	3.84418	14.215	±	3.4178
				CS1-5	53.3956	±	5.50628	78.2367	±	2.55874	71.1567	±	4.44072
				CS6-10	39.3644	±	3.85498	52.5033	±	4.18779	66.19	±	6.87758
				CS11-15	38.5689	±	5.09428	50.8267	±	2.27689	51.99	±	2.63191
				FE	43.7763	±	4.81851	60.5222	±	3.00781	63.1122	±	4.65007
	AntiAKT 1/2, ERs antagonist intra-CeA, Osanetant ip				Vehicle			AntiAkt1/2			AR agonist
					Mean ± SEM			Mean ± SEM			Mean ± SEM
		Females (Proestrus) (Fig. 6c)	Fear Acquisition	preCS	22.82	±	29.9173	30.7181	±	7.90195	29.9173	±	4.76149
				CS1	57.4556	±	59.2933	49.2286	±	6.88735	59.2933	±	7.27011
				CS2	68.8333	±	66.72	66.9714	±	4.38352	66.72	±	4.97073
				CS3	61.8889	±	67.2267	68.4857	±	10.3304	67.2267	±	9.41074
				CS4	60.4889	±	80.04	62.4952	±	8.49775	80.04	±	6.52685
				CS5	68.1556	±	73.9867	70.7238	±	8.95708	73.9867	±	6.3899
				FA	63.3645	±	69.4533	63.5809	±	7.81122	69.4533	±	6.91367
			Fear Expression	preCS	51.91	±	8.6091	20.1229	±	5.12288	23.928	±	4.89522
				CS1-5	85.64	±	5.48872	58.4248	±	4.69037	74.0107	±	3.57897
				CS6-10	85.9644	±	5.32446	47.781	±	6.03062	64.8027	±	7.44295
				CS11-15	84.9289	±	2.27037	42.8667	±	1.97415	55.016	±	4.98384
				FE	85.5111	±	4.36118	49.6908	±	4.23171	64.6098	±	5.33525
	Darting				Males			Females
		(Supplementary Fig. 1a)	Fear Acquisition	preCS	0	±	0	0	±	0
				CS1	0	±	0	0	±	0
				CS2	0.333333	±	0.210819	0	±	0
				CS3	0.166667	±	0.166667	0	±	0
				CS4	0.166667	±	0.166667	0	±	0
				CS5	0.333333	±	0.210819	0.571429	±	0.297381
				FA	0.2	±	0.151	0.114	±	0.059
			Fear Expression	preCS	0	±	0	0.142857	±	0.142857
				CS1-5	0.5	±	0.152753	0.257143	±	0.084112
				CS6-10	0.366667	±	0.120185	0.114286	±	0.0404061
				CS11-15	0.166667	±	0.130809	0.171429	±	0.0918443
				FE	0.344444	±	0.134582	0.180952	±	0.0721208
	Osanetant 1mg/kg and 10mg/kg after FC on Memory Consolidation				Vehicle			Osanetant 1mg/kg			Osanetant 10 mg/kg
					Mean ± SEM			Mean ± SEM			Mean ± SEM
		Males (Supplementary Fig. 1b)	Fear Acquisition	preCS	1.6042	±	0.48158	1.4442	±	0.34202	2.27	±	0.65635
				CS1	15.0083	±	3.74063	13.3917	±	3.93021	15.9583	±	3.1798
				CS2	48.75	±	5.56116	51.8917	±	6.91106	56.4167	±	4.33979
				CS3	63.3667	±	5.4214	68.4667	±	5.35052	61.2167	±	4.1003
				CS4	60.9	±	4.18229	63.1333	±	8.35145	62.55	±	6.67351
				CS5	63.9833	±	5.84848	73.35	±	6.72605	58.5917	±	5.89746
				FA	50.4017	±	4.95079	54.0467	±	6.25386	50.9467	±	4.83817
			Fear Expression	preCS	21.045	±	3.78567	13.06	±	1.90628	19.8058	±	3.58845
				CS1-5	60.6767	±	3.66513	69.7933	±	6.22359	71.8283	±	2.90169
				CS6-10	51.5917	±	6.96573	62.2883	±	5.43165	58.1367	±	7.53155
				CS11-15	45.185	±	6.95141	55.3667	±	8.46206	53.1233	±	7.26614
				FE	52.4845	±	5.86076	62.4828	±	6.70577	61.0294	±	5.89979
		Females (Proestrus) (Supplementary Fig, 1c)	Fear Acquisition	preCS	8.3108	±	2.48602	4.459	±	1.43796	5.8483	±	2.65188
				CS1	24.1083	±	4.81917	18.6762	±	4.84379	18.9083	±	4.33882
				CS2	59.4167	±	7.6541	60.8381	±	6.52081	59.125	±	7.49153
				CS3	64.0167	±	6.95429	66.019	±	7.60243	60.225	±	6.69378
				CS4	67.4	±	6.17019	74.2286	±	6.55258	60.5083	±	7.22624
				CS5	59.6667	±	5.77545	77.3429	±	7.1035	70.675	±	5.31188
				FA	54.9217	±	6.27464	59.421	±	6.52462	53.8883	±	6.21245
			Fear Expression	preCS	40.2833	±	6.30606	27.9371	±	5.26573	30.9317	±	4.53125
				CS1-5	59.3533	±	8.32425	66.4267	±	4.62513	61.9883	±	6.64447
				CS6-10	68.1617	±	7.90587	61.0857	±	9.50278	59.0717	±	6.66103
				CS11-15	62.6617	±	9.5492	49.2305	±	7.82891	53.3983	±	7.89238
				FE	63.3922	±	8.59311	58.9143	±	7.31894	58.1528	±	7.06596
		Females (Metestrus) (Supplementary Fig. 1d)	Fear Acquisition	preCS	4.6808	±	1.24539	6.71	±	2.26741	9.3325	±	3.32538
				CS1	19.1083	±	5.41796	23.7	±	4.9451	22.725	±	4.36666
				CS2	61.9667	±	5.36977	63.6917	±	5.64773	54.6083	±	7.38794
				CS3	61.5667	±	4.78889	64.0167	±	6.16185	55.4167	±	6.83576
				CS4	62.3667	±	7.35836	61.3	±	5.31839	57.325	±	9.16428
				CS5	61.7083	±	7.89908	70.4417	±	4.74288	64.4333	±	6.44498
				FA	53.3433	±	6.16681	56.63	±	5.36319	50.9017	±	6.83992
			Fear Expression	preCS	24.5608	±	4.95367	28.6433	±	5.76469	51.1058	±	6.60449
				CS1-5	58.28	±	3.95938	60.7333	±	10.2772	60.305	±	4.58232
				CS6-10	61.0017	±	4.05481	66.085	±	9.58007	59.135	±	6.56178
				CS11-15	58.885	±	6.2836	55.215	±	9.32143	61.4	±	7.78455
				FE	59.3889	±	4.76593	60.6778	±	9.72624	60.28	±	6.30955
	Effect of Osanetant 5 mg/Kg depending on social hierarchy				Dominant			Submissive
					Mean ± SEM			Mean ± SEM
		Dominant and submissive males (Supplementary Fig. 2c)	Fear Acquisition	preCS	0.4212	±	0.36213	0.2497	±	0.18648
				CS1	17.0952	±	9.90025	3.7714	±	1.40022
				CS2	44.9905	±	9.0435	45.781	±	10.0954
				CS3	45.1714	±	10.8551	50.2667	±	4.35334
				CS4	52.8381	±	10.6639	61.3143	±	9.28751
				CS5	56.0667	±	8.36207	59.6381	±	6.74911
				FA	43.2324	±	9.76496	44.1543	±	6.37711
			Fear Expression	preCS	25.9886	±	5.54791	21.4229	±	5.9705
				CS1-5	63.9505	±	2.70801	63.2838	±	4.39965
				CS6-10	67.2114	±	2.81398	63.4895	±	3.51669
				CS11-15	58.44	±	1.78226	58.8781	±	3.7577
				FE	51.7646	±	4.52342	50.2457	±	4.80433
		Dominant and submissive females (Supplementary Fig. 2e)	Fear Acquisition	preCS	21.8717	±	5.40183	20.1867	±	6.37848
				CS1	48.575	±	2.92463	52.2	±	11.4074
				CS2	78.9167	±	2.76775	74.0417	±	6.17542
				CS3	84.5667	±	3.29666	86.8	±	3.62292
				CS4	82.9917	±	3.93631	88.6583	±	3.48988
				CS5	89.9	±	3.3532	90.2583	±	2.46278
				FA	76.99	±	3.256	78.392	±	5.432
			Fear Expression	preCS	38.4058	±	6.84429	28.5383	±	5.36202
				CS1-5	82.6883	±	5.04855	82.135	±	2.81775
				CS6-10	81.0983	±	4.70071	77.5117	±	2.52759
				CS11-15	76.3817	±	5.1972	68.395	±	3.12156
				FE	80.056	±	4.982	76.014	±	2.822
