# Supplementary material for: Sex differences in fear memory consolidation via Tac2 signaling in mice
Source: Nat Commun. 2021 May 3;12:2496. doi: 10.1038/s41467-021-22911-9 (PMC8093426; doi:10.1038/s41467-021-22911-9)
Supplement: Supplementary file 6 — Source Data [file 41467_2021_22911_MOESM6_ESM.xlsx]

## Sheet: Males, Osanetant (1c)
		Fear Acquisition (Freezing, s)						Fear expression test (Freezing, s)
ID	Treatment	Habituation	CS1	CS2	CS3	CS4	CS5	Habituation	CS1	CS2	CS3	CS4	CS5	CS6	CS7	CS8	CS9	CS10	CS11	CS12	CS13	CS14	CS15
1	Vehicle	2.751	5.1	22.8	21.24	18.06	17.34	3.144	8.721	18.999	8.361	16.44	19.32	15.66	20.439	18.3	7.38	7.08	13.461	10.26	11.64	12.621	14.22
2	Vehicle	1.41	9.9	18.561	13.419	26.481	24.12	5.088	16.32	19.041	19.179	21.801	9.219	15.159	10.401	21.081	20.661	19.161	15.039	4.8	17.079	9.24	7.2
3	Vehicle	0.471	4.56	12.36	14.619	16.341	22.899	5.814	21.12	21.081	21.36	20.199	20.841	15.099	13.299	15.339	12.6	17.061	9.621	10.281	11.361	9.36	6.06
4	Vehicle	1.671	2.64	16.521	10.92	18.081	20.661	7.584	12.741	16.419	16.56	22.08	18.339	11.439	15.459	18.9	14.1	12.96	10.02	17.319	9.24	9.561	7.26
5	Vehicle	0.318	5.481	13.839	16.281	10.281	2.499	6.816	21.999	26.301	25.059	15.12	23.94	10.701	20.919	15.42	16.08	23.961	12.219	15.06	10.86	18.66	23.82
6	Vehicle	1.731	12.84	12.72	8.241	24.201	3.9	3.756	18.519	21.699	26.379	22.14	20.04	22.899	24.441	22.359	10.56	11.4	15.54	15.261	16.659	10.899	22.98
7	Vehicle	1.227	14.661	18.921	22.401	18.741	18.96	3.066	12.141	24.96	26.901	28.38	26.679	11.88	10.581	12.861	11.259	15.3	17.379	21.78	25.581	5.64	7.659
8	Vehicle	5.646	6.498	3.966	3.78	6.228	5.646	2.166	16.101	12.381	17.841	16.821	12.261	10.8	12.879	10.899	10.401	13.539	9.519	8.061	10.599	17.259	8.619
9	Vehicle	7.878	7.188	7.098	7.818	8.256	7.878	6.405	27.66	26.34	28.461	27.84	25.68	29.1	22.641	23.121	18.18	12.501	26.16	17.28	22.44	19.5	18.78
10	Vehicle	1.524	3.846	2.946	2.718	1.044	1.524	4.206	9.9	9.36	12.3	14.739	10.299	14.781	18.24	8.541	5.619	12.699	14.199	9.201	9.279	5.64	13.521
11	Vehicle	2.778	3.756	3.444	3.006	2.658	2.778	3.609	11.781	8.979	11.46	9.579	9.159	3.819	5.499	6.279	7.059	5.661	4.419	6.861	5.139	6.621	5.199
12	Vehicle	5.184	1.488	1.182	2.232	1.596	5.184	3.516	14.559	8.559	16.239	3.3	11.541	10.821	8.181	13.32	11.919	5.301	9.54	11.28	9.561	13.38	8.52
13	Vehicle	5.526	1.47	5.166	4.986	4.92	5.526	1.491	10.701	10.68	16.641	13.359	12.48	9.639	15.42	10.161	5.799	8.121	4.959	7.02	2.061	8.721	9.579
14	Osanetant	2.466	14.259	23.661	17.799	28.659	27.981	3.831	5.259	10.761	11.199	9.141	5.361	9.021	8.76	6.861	8.559	7.56	4.26	4.521	2.919	5.421	7.74
15	Osanetant	3.777	9.261	20.04	13.32	16.5	15.261	2.829	17.919	19.119	9.921	11.58	11.28	12.921	10.74	8.439	7.659	7.761	16.359	5.199	10.821	2.739	11.301
16	Osanetant	1.257	2.619	16.8	17.061	14.919	24.321	5.562	11.559	13.359	12.861	10.14	16.8	12.141	14.76	12.579	9.459	9.06	15.021	5.781	12.501	10.239	11.259
17	Osanetant	4.2	16.92	22.941	19.119	16.2	29.919	6.633	18.939	22.821	20.619	25.821	26.961	25.38	26.46	26.121	23.319	18.039	3.279	6.819	7.659	21.381	24.099
18	Osanetant	1.05	8.94	11.679	19.779	11.199	15.3	6.912	17.361	12.639	10.5	16.839	10.359	11.7	16.359	9.561	8.721	12.981	12.219	4.701	8.619	9.54	16.161
19	Osanetant	1.029	7.359	17.181	22.419	24.639	24.321	6.159	14.721	22.839	23.721	26.541	16.659	16.779	14.721	23.799	15.639	11.259	12.801	9.981	8.919	10.059	15.441
20	Osanetant	0.231	0.108	1.458	3.582	4.398	4.26	1.152	15.339	17.4	20.841	13.761	20.619	16.239	11.859	8.7	6.66	12.741	13.401	8.319	7.62	8.961	12.519
21	Osanetant	0.852	2.292	2.424	7.026	3.162	5.964	7.155	9.141	15.06	18.561	14.601	14.901	13.881	6.261	5.421	3.159	7.059	13.26	12.519	14.019	10.101	7.341
22	Osanetant	0.879	4.518	2.25	5.874	2.904	7.584	3.165	8.58	4.641	2.739	6.18	3.921	5.961	6.819	2.979	1.641	3.999	7.92	0.861	6.24	6.099	2.079
23	Osanetant	0.495	1.194	2.442	4.32	2.784	3.63	1.905	5.76	8.64	2.94	4.959	9.54	5.04	3.159	9.66	4.281	3.78	6.201	4.959	4.941	1.419	0.621
24	Osanetant	1.092	3.078	4.572	8.046	4.77	6.348	2.241	10.08	8.541	7.02	6.72	9.999	10.161	11.079	8.1	10.44	8.4	8.379	6.399	5.421	9.321	5.199
25	Osanetant	1.56	3.87	5.808	3.348	4.41	4.902	5.133	7.221	12.039	9.519	10.899	4.341	2.04	8.94	5.94	5.94	4.761	3.6	2.82	14.439	3.579	8.28
26	Osanetant	1.074	3.168	7.152	3.108	6.186	6.06	4.929	19.56	16.719	18.24	9.879	2.199	2.04	6.18	10.761	14.22	8.16	13.101	9.12	10.959	7.941	6.54

## Sheet: Cycling females, Osanetant (1d)
			Fear Acquisition (Freezing, s)						Fear expression test (Freezing, s)
ID	Treatment	Estrous	Habituation	CS1	CS2	CS3	CS4	CS5	Habituation	CS1	CS2	CS3	CS4	CS5	CS6	CS7	CS8	CS9	CS10	CS11	CS12	CS13	CS14	CS15
1	Vehicle	Proestrus	1.941	5.739	7.419	6.6	4.881	6.081	2.223	8.319	6.741	7.86	11.901	4.86	4.419	7.599	5.259	4.821	8.94	3.519	8.499	7.041	4.719	9.039
2	Vehicle	Proestrus	2.13	10.221	10.44	12.141	11.481	9.099	0.993	7.419	7.86	5.301	6.801	4.02	8.379	4.26	7.041	4.161	6.06	5.58	5.961	7.08	8.319	6.081
3	Vehicle	Proestrus	2.211	18.279	18.201	24.48	25.44	23.28	4.875	7.899	12.18	12.72	14.541	12.939	11.16	9.861	14.979	9.579	4.779	5.241	4.2	1.821	8.22	3.12
4	Vehicle	Proestrus	2.772	4.299	6.879	6.96	9.339	11.76	2.538	7.041	7.839	9.639	4.239	10.581	12.981	11.979	3.42	3.219	4.899	2.88	6.24	8.94	1.8	7.02
5	Vehicle	Proestrus	3.699	9.861	21.219	24.3	20.379	14.601	4.605	8.241	14.919	11.541	11.421	15.72	12.819	16.521	13.839	14.739	16.86	17.319	7.14	7.161	10.761	10.419
6	Vehicle	Proestrus	1.695	6.819	8.079	12.381	11.58	6.78	4.737	5.721	10.401	10.5	12.741	14.121	14.22	13.899	10.239	7.74	13.08	13.839	15.66	11.199	16.779	11.481
7	Vehicle	Proestrus	3.909	13.239	17.361	10.941	23.961	9.999	5.355	9.021	8.559	8.301	12.96	1.839	5.16	5.121	5.001	3.18	9.021	9.879	3.501	4.86	3.36	3.12
8	Osanetant	Proestrus	7.866	20.82	22.359	22.401	18.081	13.14	9.885	13.86	20.16	20.361	19.281	21	8.439	14.901	17.001	17.481	19.179	12.999	22.56	17.241	19.839	17.181
9	Osanetant	Proestrus	0.165	13.5	16.8	17.739	16.299	10.38	7.893	10.38	11.721	14.7	13.119	12.96	11.46	13.5	12.12	13.161	15.741	14.64	6.399	8.799	9.699	12.6
10	Osanetant	Proestrus	4.029	5.601	4.56	8.721	11.94	7.92	2.589	6.981	14.379	16.179	12.699	19.539	20.661	9.441	4.899	14.079	10.779	13.5	10.179	5.139	13.641	9.381
11	Osanetant	Proestrus	14.535	17.139	17.34	17.199	21.261	10.02	4.797	15.561	22.899	14.679	10.38	13.101	11.799	15.861	13.701	8.619	9.321	10.641	16.299	13.161	20.259	14.019
12	Osanetant	Proestrus	7.743	8.361	27.861	22.56	24.639	18.561	5.64	14.619	15.639	19.839	23.541	24.759	24.159	24.9	27.921	24.939	25.599	18.78	17.22	11.259	22.701	6.66
13	Osanetant	Proestrus	1.404	11.34	12.519	11.901	18.321	13.461	5.097	11.439	20.259	15.3	17.079	21.501	15.939	14.4	13.08	13.2	9.639	13.239	8.901	10.881	8.781	12.54
14	Osanetant	Proestrus	0.897	9.18	20.28	17.7	25.8	24.96	3.675	9.339	9.621	11.259	8.22	12.579	9.519	16.959	17.361	16.92	15.639	10.539	12.099	9	17.1	20.28
15	Vehicle	Estrus	1.431	5.001	11.541	11.859	9.699	15.579	0.207	4.161	4.539	4.719	2.481	4.599	3.741	3.081	2.541	1.38	1.701	2.001	5.079	4.761	4.401	6.759
16	Vehicle	Estrus	5.049	10.02	11.64	19.779	23.1	19.08	2.16	8.76	20.061	20.661	18.579	18.48	12.159	15.519	17.04	13.761	15.759	11.559	16.959	20.379	21.621	10.761
17	Vehicle	Estrus	2.781	9.621	15.579	12.219	10.179	9.54	2.997	5.859	4.98	5.259	4.959	5.34	5.061	4.761	4.44	1.08	1.581	4.56	1.899	2.901	5.001	0.861
18	Vehicle	Estrus	0.942	7.14	6.741	18.3	18.861	19.719	4.815	18.159	15.579	22.659	24.3	18.6	15.78	13.539	18.039	18.72	14.619	12.9	10.44	7.68	17.181	12.261
19	Vehicle	Estrus	2.367	11.181	20.799	21.441	21.519	22.14	0.549	8.52	10.08	11.421	11.601	11.139	11.7	12.099	11.7	9.96	5.919	11.76	9.681	11.961	10.881	12.801
20	Vehicle	Estrus	5.799	9.639	18.78	19.32	18.339	20.46	0.513	12.519	14.481	16.281	15.12	14.181	11.22	13.02	7.68	8.52	6.84	7.461	16.479	8.199	9.36	6.399
21	Vehicle	Estrus	5.154	7.119	23.559	23.079	26.001	22.119	5.289	12.081	17.499	17.301	17.7	15.501	14.82	15.921	14.439	12.939	12.801	5.7	18.06	9.441	18.459	9.039
22	Osanetant	Estrus	2.361	4.401	22.839	13.281	8.241	16.92	3.723	6.54	10.959	11.7	9.3	13.641	8.34	10.281	7.779	11.28	12.099	7.839	10.761	6.36	7.08	6.261
23	Osanetant	Estrus	12.564	19.581	24.699	22.26	27.159	15.519	4.077	6.261	9.021	9.039	8.22	11.619	10.461	5.001	11.979	6.66	9.939	6.099	10.779	6.879	9.501	9.36
24	Osanetant	Estrus	2.127	7.839	9.12	13.2	17.34	6.321	7.467	17.619	20.04	26.421	26.46	28.281	25.86	26.421	27.219	26.961	14.541	16.101	18.36	13.62	21.399	19.419
25	Osanetant	Estrus	2.901	7.521	7.359	6.24	15.561	17.04	10.305	5.781	7.461	19.08	22.14	20.721	14.319	7.941	6.6	16.041	10.059	8.679	6.24	4.341	10.179	13.2
26	Osanetant	Estrus	8.376	19.2	22.659	24.399	22.779	27.18	3.393	5.7	8.559	13.56	13.119	14.541	15.759	10.281	14.001	11.919	10.059	8.781	13.02	13.02	8.259	8.361
27	Osanetant	Estrus	1.845	11.919	17.421	17.739	18.579	18.099	4.494	5.661	11.94	12.6	13.341	13.221	10.68	6.381	7.521	6.459	9.681	5.499	7.959	11.259	7.44	10.959
28	Osanetant	Estrus	0.765	3.159	7.239	12.819	15.54	12.66	4.377	19.701	25.779	21.66	25.959	24.261	17.499	24.3	18.741	21.759	13.26	17.379	17.001	18.3	19.641	24.579
29	Osanetant	Estrus	1.611	5.301	18.759	13.281	14.841	6.78	7.788	16.161	11.64	12.021	15.48	11.919	15.441	13.239	8.859	7.56	8.901	3.3	3.441	10.899	9.381	5.799
30	Vehicle	Metestrus	0.273	3.819	3.96	4.98	4.221	3.321	4.347	15.12	5.139	16.641	19.62	20.46	21.621	16.599	16.281	16.761	13.581	10.74	12.801	13.8	15.099	14.52
31	Vehicle	Metestrus	3.513	9.159	21.879	17.58	23.301	10.659	1.653	14.481	13.881	17.019	16.719	9.399	5.781	15.399	8.259	11.601	4.539	8.901	13.419	9.759	14.94	5.781
32	Vehicle	Metestrus	7.014	11.781	19.38	8.421	19.119	18.741	4.959	11.079	8.481	12.261	12.381	11.979	8.94	8.439	7.899	8.661	12.321	7.719	5.601	7.08	9.861	6.279
33	Vehicle	Metestrus	4.887	13.479	17.739	15.78	22.74	16.02	11.586	22.62	25.02	27.3	27.261	16.179	24.321	25.8	26.52	26.919	26.1	27.879	26.139	22.119	11.781	21.741
34	Vehicle	Metestrus	2.358	10.44	17.799	11.121	14.481	18.42	5.202	10.659	12.84	12.3	14.361	12	21.579	18.621	17.16	15.84	12.261	10.221	9.741	9.24	10.401	8.7
35	Vehicle	Metestrus	0.819	5.46	18.141	10.821	17.781	10.32	4.95	9.999	17.7	12.36	11.781	9.441	13.041	7.44	12.519	11.241	15.741	14.121	13.761	19.101	15.24	9.159
36	Osanetant	Metestrus	4.515	9.381	23.019	19.101	20.001	24.159	7.428	18.579	19.659	26.82	26.739	26.52	26.301	26.199	20.7	22.5	22.92	23.439	20.4	24.96	23.76	11.439
37	Osanetant	Metestrus	1.176	9.6	17.919	25.86	24.141	21.861	7.086	18.519	15.579	17.46	13.359	20.001	14.361	11.541	12.42	8.181	15.801	18.12	13.8	15.6	15.321	16.461
38	Osanetant	Metestrus	0.573	3.3	15.321	6.501	16.56	22.719	5.517	16.641	19.8	15.3	12.159	15.861	7.359	15.861	14.619	14.739	10.14	13.179	15.579	19.62	14.541	10.08
39	Osanetant	Metestrus	1.617	5.421	17.199	20.061	19.8	20.481	4.191	8.58	6.639	18.141	15.66	15.039	10.941	16.461	6.219	14.259	15.381	15.039	12.561	7.161	10.341	13.239
40	Osanetant	Metestrus	2.895	19.02	22.479	19.341	14.34	14.499	7.869	13.179	18.501	17.601	21.681	24.741	20.04	16.299	9.879	16.08	15.441	9.741	13.98	11.4	23.001	11.679
41	Vehicle	Diestrus	2.016	7.959	13.5	18.12	14.979	21.279	1.443	9.981	14.1	17.121	20.301	17.121	9.159	5.64	5.721	11.799	5.679	9.141	10.881	10.32	6.9	16.641
42	Vehicle	Diestrus	5.979	10.92	20.661	23.22	16.8	22.299	7.929	16.38	26.061	25.761	26.88	27.579	23.961	16.881	15.621	10.299	26.34	26.301	28.5	22.02	9.681	19.539
43	Vehicle	Diestrus	7.293	10.599	15.42	17.559	10.119	14.94	9.504	12.081	13.5	13.581	17.301	19.341	18.441	19.719	13.98	14.16	18.999	20.799	16.941	18.78	22.239	10.941
44	Vehicle	Diestrus	2.781	5.28	15.099	13.719	15.12	16.761	4.731	8.94	9.66	7.5	13.281	17.34	14.121	7.479	17.22	8.34	14.241	18.159	4.161	10.62	11.781	6.6
45	Vehicle	Diestrus	2.007	5.76	15.279	17.481	6.159	6.459	9.168	21.78	24.741	18.501	22.719	24.84	16.041	16.14	15.141	17.121	14.4	26.601	26.979	21.099	26.799	13.62
46	Vehicle	Diestrus	2.592	12.741	20.121	17.94	18.96	13.56	7.647	11.259	8.301	14.559	12.981	10.08	13.539	9.141	11.439	10.821	10.641	10.44	12	7.68	4.92	7.86
47	Vehicle	Diestrus	5.037	16.98	10.02	7.599	9.759	16.419	2.658	1.92	2.28	1.899	3.48	4.401	6.339	3.18	6.459	6.879	8.379	4.539	5.181	3.399	5.301	0.981
48	Vehicle	Diestrus	1.575	8.4	16.539	8.781	10.401	8.88	5.151	3.879	6.66	8.559	8.679	10.299	7.74	5.559	5.841	7.161	6.84	9	7.74	6.381	4.92	4.659
49	Vehicle	Diestrus	0.723	6.321	9.9	23.88	9.981	8.121	8.583	10.539	9.441	15.441	12.381	11.76	11.52	10.719	10.08	10.761	8.94	14.781	8.061	10.419	9.861	12.621
50	Vehicle	Diestrus	1.953	4.521	11.721	10.221	15.081	7.419	7.833	8.22	14.04	12.939	11.859	12.981	11.1	16.74	14.841	7.461	3.381	9.201	14.88	9.72	10.62	9.021
51	Vehicle	Diestrus	4.431	16.419	20.04	19.659	18.36	18.06	3.429	4.299	6.039	6.081	6.381	8.439	2.481	8.181	6.159	2.121	3.6	5.181	5.379	5.241	3.519	2.121
52	Osanetant	Diestrus	5.787	20.481	21.9	21.96	14.88	20.619	3.015	14.16	14.46	13.68	19.719	17.079	9.801	13.719	14.901	12.48	17.82	13.641	15.441	5.7	6.72	15.6
53	Osanetant	Diestrus	1.425	10.68	19.779	14.361	15.261	9.699	3.417	11.88	17.859	18.159	22.461	23.28	11.22	13.281	6.96	17.7	13.461	9.381	9.48	13.32	21.801	6.981
54	Osanetant	Diestrus	1.626	15.219	18.099	24.621	24.459	14.121	3.405	16.779	11.541	8.841	6.261	5.919	6.621	8.061	14.139	17.721	14.64	14.46	16.68	18.201	16.659	16.98
55	Osanetant	Diestrus	3.969	10.701	22.479	20.76	21.921	19.641	4.89	16.86	16.92	19.899	24.201	20.34	22.44	25.179	23.739	19.221	21.42	14.319	21.42	11.079	18.54	20.94
56	Osanetant	Diestrus	1.671	6.84	26.361	24.879	26.601	23.979	9.303	14.859	20.52	25.599	22.881	27.141	21.399	21.441	23.4	21.801	23.421	22.539	24	23.4	19.959	19.56
57	Osanetant	Diestrus	2.412	8.901	15.42	12.141	7.221	13.98	6.636	9.921	11.139	11.961	11.739	11.559	12.219	11.139	11.001	15.141	10.059	10.02	13.761	12.819	9.999	7.92
58	Osanetant	Diestrus	1.572	7.701	13.14	13.359	9.699	14.919	6.804	14.541	18.321	19.959	16.68	18.081	10.779	9.54	15.741	7.161	12.18	8.22	12.201	1.581	14.601	11.601
59	Osanetant	Diestrus	0.237	4.14	7.8	4.359	7.44	18.279	7.17	14.379	9.339	16.761	14.001	10.401	14.88	16.98	16.68	14.901	12.72	16.44	17.961	12.3	10.32	12.3
60	Osanetant	Diestrus	5.508	11.421	16.86	9.141	19.899	9.48	10.371	10.281	11.46	18.561	17.661	13.041	15.201	17.001	9.54	16.38	16.32	19.701	20.82	17.121	5.58	17.16
61	Osanetant	Diestrus	1.704	6.921	15.06	13.839	9.3	16.941	5.7	5.4	7.719	12.399	7.659	11.52	9.681	14.481	11.799	14.34	16.32	9.519	11.28	13.221	3.681	6.36
62	Osanetant	Diestrus	3.981	13.38	21.72	15.48	20.559	15.261	7.629	21.621	12.861	15.24	10.32	17.361	18	5.64	15.219	15.06	22.959	12.501	11.82	19.899	5.121	4.179
63	Osanetant	Diestrus	2.457	8.001	13.779	11.16	17.7	13.26	2.958	5.601	5.259	4.5	5.979	4.839	8.34	7.479	3.759	7.719	6.24	7.839	3.921	3.621	8.541	10.44
64	Osanetant	Diestrus	2.661	8.4	12.48	22.68	24.48	19.5	3.327	14.679	17.76	20.379	18.96	16.68	15.819	15.519	19.761	19.881	17.82	17.94	12.801	14.301	15.3	15.801

## Sheet: Replication 1d
			Fear Acquisition (Freezing, s)						Fear expression test (Freezing, s)
	ID	Replicate A	Habituation	CS1	CS2	CS3	CS4	CS5	Habituation	CS1	CS2	CS3	CS4	CS5	CS6	CS7	CS8	CS9	CS10	CS11	CS12	CS13	CS14	CS15
	1	Vehicle	4.99	14.51	7.81	27.76	22.72	17.25	2.52	8.72	11.03	11.07	6.61	3.62	6.76	9.49	13.55	8.36	7.42	14.3	13.67	13.27	7.83	9.2
	2	Vehicle	3.35	9.15	21.45	30	24.4	20.61	0.78	9.66	9.54	10.11	10.83	10.06	13.04	9.05	10.72	8.58	9.39	7.57	14.35	9.53	7.58	6.52
	3	Vehicle	3.23	11.61	24.21	12.61	17.03	17.06	1.43	7.5	13.6	13.52	8.98	11.22	13.53	4.53	11.63	12.38	8.86	9.5	6.92	10.5	8.13	4.45
	4	Vehicle	4.23	4.85	14.34	14.44	15.02	16.28	0.52	10.02	15.18	19.53	12.32	20.26	13.71	9.85	15.14	14.47	7.95	9.82	5.48	11.06	11.94	11.07
	5	Vehicle	2.42	8.91	11.59	13.36	6.12	2.61	0.84	7.64	5.8	10.73	21.56	15.08	8.51	11.44	9.18	12.99	13.11	14.65	6.42	7.18	8.73	11.53
	6	Vehicle	4.01	9.09	21.23	14.65	16.78	13.42	2.81	9.3	11.56	10.34	15.36	12.32	8.53	11.64	13.5	7.95	10.9	10.85	6.68	8.58	8.27	8.82
	7	Vehicle	3.39	4.56	8.74	4.07	12.39	10.23	1.46	9.8	12.79	10.81	14.96	12.73	16.7	14.5	9.25	11.92	15.55	15.81	14.76	16.52	16.12	16.32
	8	Vehicle	2.53	11.96	20.78	26.59	24.3	29.69	0.67	13.34	17.78	11.51	11.07	13.53	16.16	9.83	7.57	17.64	13.23	13.76	10.32	8.31	12.52	8.1
	9	Vehicle	0.61	7.1	15.94	17.39	21.11	20.36	1.26	5.89	5.36	7.67	7.9	6.62	5.31	9.65	7.22	7.25	9.24	10.82	8.4	10.6	7.7	10.35
	10	Vehicle	4.78	13.31	8.71	5.14	10.73	19.75	0.62	11.28	15.2	12.67	17.26	11.78	3.59	13.22	13.87	11.65	7.11	3.63	10.46	5.67	7.43	8.45
	11	Osanetant	10.29	18.54	25.74	25.07	17.51	21.58	2.47	20.65	15.73	15.03	18.55	14.55	21.04	15.59	19.13	18.63	7.91	8.81	6.91	14.24	15.94	9.1
	12	Osanetant	6.44	10.1	15.54	20.79	8.5	10.88	0.92	19.3	26.64	17.88	9.39	14.06	12.09	9.91	12.54	11.3	13.41	11.57	11.88	20.19	10.62	12.71
	13	Osanetant	2.34	20.78	17.05	11.32	10.86	14.37	2.16	11.52	16.56	9.83	8.45	10.66	4.01	21.48	15.97	12.47	6.49	8.38	9.1	12.7	10.67	14.26
	14	Osanetant	2.05	8.09	11.6	18.47	16.82	14.3	2.91	15.45	26.71	25.58	30	28.56	30	21.43	20.71	21.41	18.2	21.54	12.45	10.24	30	22.25
	15	Osanetant	7.17	15.31	4.67	7.6	15.43	9.45	2.02	11.49	21.57	11.28	17.11	20.76	7.58	5.43	19.8	19.97	7.62	8.06	14.08	11.98	5.85	5.75
	16	Osanetant	3.14	8.28	11.3	14.58	9.24	24.94	1.21	10.56	17.61	16.52	22.48	19.23	24.04	21.33	13.97	9.55	18.42	18.23	12.03	16.64	6.53	13.89
	17	Osanetant	2.43	12.13	14.33	17.74	13.24	12.54	1.08	12.41	16.93	21.32	21.43	9.95	19.52	17.12	12.89	6.78	15.4	9.11	12.1	5.04	9.83	3.43
	18	Osanetant	6.49	12.86	18.62	29.64	30	19.17	1.21	9.6	7.76	9.86	5.65	9.09	8.7	10.5	10.18	7.74	7.33	13.95	18.5	15.12	5.33	5.23
	19	Osanetant	1.62	19.07	28.1	19.26	26.4	26.42	4.56	11.32	13.05	10.87	17.34	11.28	13.15	21.84	9.18	5.83	2.46	7.75	11.48	4.5	7.41	7.95
	20	Osanetant	7.29	6.28	13.76	16.82	30	16.21	1.6	14.43	18.1	20.48	11.86	18.48	12.84	21.24	16.42	17.35	16.54	6.86	6.17	8	8.99	14.1
	21	Osanetant	0.35	6.2	12.9	21.47	13.7	14.52	1	10.94	14.98	17.75	14.41	20.95	21.21	29.74	8.81	13.82	12.16	12.71	13.28	9.33	14.47	14.54
			Fear Acquisition (Freezing, s)						Fear expression test (Freezing, s)
	ID	Replicate B	Habituation	CS1	CS2	CS3	CS4	CS5	Habituation	CS1	CS2	CS3	CS4	CS5	CS6	CS7	CS8	CS9	CS10	CS11	CS12	CS13	CS14	CS15
	1	Vehicle	3.87	4.4	9.13	3.91	13.51	7.74	4.6	15.71	13.23	9.42	22.31	10.27	21.31	13.5	15.69	14.54	11.12	13.69	19.83	9.41	10.64	19.74
	2	Vehicle	2.19	12.82	21.2	19.42	21.15	22.39	2.81	21.84	13.61	9.55	16.7	13.1	10.64	8.87	8.93	13.02	18.36	10.71	6.81	15.16	11.26	4.04
	3	Vehicle	0.72	4.82	15.33	25.73	25.42	16.9	4.29	14.21	14.72	17.86	17	12.51	15.94	21.62	8.23	6.96	9.83	9.24	14.84	10.41	10.87	11.47
	4	Vehicle	4.49	14.11	5.71	6.85	8.77	22.38	1.31	14.86	9.66	7.93	11.81	6.87	9	7.23	13.97	4.1	10.81	8.47	13.2	6.12	4.06	7.74
	5	Vehicle	7.74	14.02	27.92	19.58	20.61	27.52	1.58	10.2	16.95	17.77	21.56	17.2	13.07	13.93	16.39	16.14	20.13	12.71	5	17.05	20.05	6.05
	6	Vehicle	7.1	11.02	21.25	25.23	7.16	11.22	3.8	14.1	17.58	12.36	15.35	15.85	12.3	15.57	15.58	17.62	11.73	7.09	12.63	10.25	8.73	7.28
	7	Osanetant	2.65	18.65	15.56	9.96	12.9	10.58	6.01	22.23	12.27	19.71	27.23	18.26	18.34	20.92	14.19	9.89	15.98	27.07	15.19	17.53	16.67	13.34
	8	Osanetant	2.76	8.72	14.5	19.51	15.24	14.71	3.13	18.07	24.62	28.54	24.49	17.82	21.39	19.52	20.54	14.54	14.71	22.66	15.05	12.23	17.53	8.23
	9	Osanetant	7.17	13.52	7.25	8.43	19.54	8.61	2.39	14.79	19.69	17.31	22.04	18.83	26.25	7.51	14.25	20.59	12.22	14.52	19.81	13.71	12.12	12.82
	10	Osanetant	4.32	9.7	14.3	11.03	8.05	19.61	1.29	17.92	7.4	13.65	17.64	17.28	20.91	5.33	23.34	15.9	12.18	7.16	7.12	12.65	8.99	27.23
	11	Osanetant	2.46	7.98	13.09	15.46	16.03	12.08	2.36	14.62	19.06	19.36	21.79	23.03	15.74	17.21	10.7	22.32	4.73	7.61	13.03	3.14	14.9	17.07
	12	Osanetant	8.33	14.87	20.07	30	24.12	26.19	3.71	18.23	25.92	23.94	13.49	25.83	27.75	21.29	20.08	8.33	13.74	15.78	26.48	30	16.2	21.37
			Fear Acquisition (Freezing, s)						Fear expression test (Freezing, s)
	ID	Replicate C	Habituation	CS1	CS2	CS3	CS4	CS5	Habituation	CS1	CS2	CS3	CS4	CS5	CS6	CS7	CS8	CS9	CS10	CS11	CS12	CS13	CS14	CS15
	1	Vehicle	2.17	14.12	26.74	16.38	30	30	4.17	6.31	10.65	15.9	7.49	4.13	12.18	8.58	5.76	11.3	9.37	3.83	4.34	2.45	6.5	8.13
	2	Vehicle	2.98	10.93	18.84	16.92	14.19	21.82	2.43	16.31	16.25	9.62	17.14	15.34	14.47	15.14	11.73	8.35	9.39	20.61	6.92	8.76	3.15	8.7
	3	Vehicle	1.46	3.17	22.34	16.89	20.44	30	5.28	12.72	13.49	17.1	14.4	15.96	16.27	12.1	18.49	10.69	11.51	15.77	5.26	18.5	13.11	9.68
	4	Vehicle	1.21	5.21	19.37	15.14	18.95	21.01	6.41	20.38	23.5	15.38	13.53	10.92	17.55	10.08	23.37	30	15.15	5.63	3.33	6.1	21.93	30
	5	Vehicle	1.89	3.41	16.85	10.16	17.72	16.32	7.33	15.28	9.99	8.93	19.7	13.26	16.97	13.42	8.7	11.77	19.08	14.3	4.42	12.15	9.35	13.41
	6	Vehicle	1.14	10.73	11.21	18.4	11.42	18.97	8.34	10.19	18.55	20.53	26.05	14.49	14.87	17.47	17.58	15.79	17.37	12.53	25.46	12.1	11.57	9.37
	7	Osanetant	3.66	4.54	26.22	18.05	21.31	19.77	3.71	9.24	19.19	6.69	19.4	26.28	16.29	26.78	15.01	8.27	10.05	19.92	14.47	10.24	18.68	14.36
	8	Osanetant	1.83	12.18	24.5	11.81	21.98	30	5.19	18.44	19.99	28.58	25.07	12.63	14.71	15.08	27.4	23.55	19.35	18.8	4.99	15.03	12.84	7.63
	9	Osanetant	0.55	5.47	17.92	12.57	19.28	30	7.79	18.59	24.24	26.27	18.18	20.84	21.9	19.68	22.7	16.88	24.05	8.85	10.38	11.36	7.39	5.76
	10	Osanetant	0.46	8.17	20.07	22.3	10.38	3.43	9	19.36	26.3	30	13.15	22.74	15.84	23.22	18.5	12.22	25.4	12.95	15.06	14.34	17.73	30
	11	Osanetant	1.66	14.51	12.21	7.66	19.36	5.58	3.53	17.04	19.96	20.58	28.34	17.64	27.25	23.22	30	9.61	12.65	13.36	13.89	24.82	13.95	29.18
	12	Osanetant	1.7	19.79	18.16	30	26.24	28.25	4.26	10.56	28.7	30	28.66	30	15.68	8.04	12.35	13.4	12.85	13.73	17.21	30	7.28	8.89

## Sheet: P28 mice, Osanetant (2a-b)
			Fear Acquisition						Fear expression test
ID	Sex	Treatment	Habituation	CS1	CS2	CS3	CS4	CS5	Habituation	CS1	CS2	CS3	CS4	CS5	CS6	CS7	CS8	CS9	CS10	CS11	CS12	CS13	CS14	CS15
1	Male	Vehicle	7.66	8.9	21.22	26.68	23.26	28.6	3.59783	26.0373	26.9407	27.021	29.4702	28.5266	18.3076	14.1468	15.8751	18.7813	17.4499	20.6355	14.772	10.461	13.9731	12.2245
2	Male	Vehicle	11.19	25.76	27.52	27.96	26.22	28.64	11.3149	24.6722	26.8604	17.5456	24.1101	9.19437	4.85216	9.52509	18.7045	14.3004	14.9662	10.1143	19.9271	20.1079	13.7017	14.9378
3	Male	Vehicle	11.41	17.02	23.5	21.46	27.08	23.7	11.9832	25.957	22.5443	25.3347	24.5518	22.6045	14.3644	16.5025	16.6433	14.9662	18.3972	19.912	20.6657	21.9771	17.7565	18.2388
4	Male	Vehicle	9.72	11.26	21.38	28.84	27.18	26.78	7.06316	24.5116	22.9458	21.5004	21.681	22.9659	14.3644	13.8908	7.68152	13.2122	8.0528	15.39	6.39113	14.1389	10.7021	12.2848
5	Male	Vehicle	4.2	22.7	28.04	28.34	24.54	27.74	3.53734	26.4388	27.9846	25.0737	27.8842	27.282	17.6931	17.5779	17.4371	16.6177	16.3744	22.5348	21.148	21.4947	17.0028	13.3551
6	Male	Vehicle	3.39	21.86	26.9	27.66	22.54	28.48	15.7884	24.873	19.5932	19.0311	23.2068	21.4602	14.915	13.6859	14.5437	12.9946	11.6375	9.20986	15.5859	14.1087	5.24555	14.983
7	Male	Vehicle	2.3	8.34	24.48	26.76	17.28	24.48	6.36318	25.9771	26.6597	27.4024	23.0662	20.2758	17.6931	17.4627	18.4357	18.09	12.2008	13.8525	18.3594	20.7561	17.2741	18.6609
8	Male	Vehicle	6.6	15.72	27.06	27.64	17.34	22.78	4.59739	17.2445	27.4225	20.878	24.9332	20.6572	15.5039	14.7101	13.1482	10.4597	15.2478	19.912	16.43	16.9877	14.7267	16.8069
9	Male	Osanetant	8.45	17.08	25.8	27.02	28.58	27.22	13.2808	22.3234	23.7488	24.4313	22.5844	16.5418	17.5139	15.6319	16.3616	17.5523	10.7157	12.8878	8.87825	6.2404	10.3554	12.3451
10	Male	Osanetant	11.28	22.28	28.32	21.26	26.24	26.54	9.19766	24.8931	19.5531	27.8642	28.2255	22.9257	8.36006	17.0402	15.8495	15.299	9.90917	12.4205	12.8426	22.1278	22.0524	19.0227
11	Male	Osanetant	14.21	21.04	24.3	28.26	23.9	27.58	9.56349	24.8529	25.676	26.0976	26.8604	28.5869	17.2066	18.0644	18.09	17.8723	9.34585	9.10435	6.10474	15.9326	16.7164	16.1738
12	Male	Osanetant	9.38	26.26	28.32	27.88	25.84	27.66	15.5247	28.7876	29.2493	29.5103	29.3296	29.9118	18.8197	18.5509	18.5253	18.346	18.8837	20.937	21.7962	21.6907	22.4443	21.4344
13	Male	Osanetant	3.49	20.94	25.72	23.84	26.86	27.92	18.2739	28.3259	28.3861	28.6872	29.1891	28.1251	18.6149	18.8325	18.4357	18.5509	18.5893	21.8263	21.7359	21.0877	20.5602	20.7109
14	Male	Osanetant	4.86	21.8	23.8	28.44	28.48	21.44	11.9371	26.9608	22.6246	24.4113	25.8366	27.5831	17.309	18.3588	15.2606	16.3104	18.6917	16.7616	14.6815	20.0627	14.3348	17.7414
15	Male	Osanetant	3.19	20.16	23.92	25.74	25.66	24.94	8.90672	22.4037	22.4238	18.991	15.0563	14.2131	15.9776	15.235	7.89917	7.95038	12.2136	13.7319	20.0627	10.3705	9.88817	14.0032
16	Male	Osanetant	6.89	18.88	26.38	26.48	28.38	28.84	9.85575	18.6899	22.8655	20.5769	20.3762	14.8756	10.4341	14.2876	12.7257	15.952	16.7201	15.6613	10.5213	14.7418	20.1833	18.3896
17	Female	Vehicle	10.5941	11.4139	23.2698	20.1174	20.1328	27.5301	4.53724	17.3912	15.6122	19.3693	19.5551	19.6613	16.8703	16.7086	16.8818	16.8357	16.3276	7.49756	7.15517	10.9039	10.4474	10.5089
18	Female	Vehicle	9.12415	12.7802	22.5168	22.4181	26.4724	19.8087	3.02133	12.0544	14.8423	16.8071	18.7055	17.1788	14.8842	9.57254	10.6695	12.6787	10.173	5.16226	6.39136	9.57827	10.3684	10.0962
19	Female	Vehicle	6.183	6.07225	18.6783	19.5812	26.3509	27.4538	14.2307	6.75734	13.9661	12.7181	16.1831	18.5727	14.0182	14.3184	14.3877	13.4985	14.48	11.6151	12.2647	12.6159	12.3525	12.6071
20	Female	Vehicle	6.74856	9.00401	17.8886	14.3399	19.3024	21.5245	6.22101	16.7274	15.7185	16.8602	18.1612	15.0547	15.0112	12.5748	16.6394	16.6047	15.7387	12.572	12.2296	13.0198	12.1506	12.3877
21	Female	Vehicle	2.35245	8.0647	21.3047	19.2871	12.0311	23.4501	4.82574	15.7185	17.7629	15.0679	16.7938	16.5548	14.6648	12.4824	10.785	14.3761	14.5609	11.2376	11.7907	8.95493	12.0892	8.13845
22	Female	Vehicle	4.23881	9.54481	25.7492	24.563	23.3127	27.7779	3.23115	16.3424	12.2668	14.8954	16.3955	12.3464	14.1683	12.7133	6.20079	4.22623	3.26783	6.66352	3.50296	8.56864	8.77057	6.03141
23	Female	Vehicle	4.40189	11.784	25.7676	24.5803	28.7409	26.5196	5.82236	15.6255	13.9661	17.3779	19.0507	18.2408	13.6833	12.5863	14.7918	15.1382	9.88431	7.70827	10.0962	10.7723	8.51597	10.1226
24	Female	Vehicle	1.54633	10.3228	22.425	24.9262	29.4701	20.7619	5.97448	17.4974	11.7888	14.7626	18.8913	15.7981	16.2468	11.5124	15.7618	15.3923	12.0436	7.62925	9.80653	12.4842	11.3254	11.3868
25	Female	Osanetant	12.0028	12.3912	23.3066	19.4082	26.756	26.7484	4.05467	13.8333	10.2621	10.3551	8.77525	16.276	13.36	13.233	14.0297	13.9951	11.8358	9.04273	4.45113	7.04982	7.24296	8.0331
26	Female	Osanetant	7.54659	9.6397	24.3534	24.6668	24.4065	24.4224	4.96736	15.0414	14.4705	15.9972	16.8469	15.6122	15.1729	14.1567	13.6602	16.42	13.5794	11.4219	10.4738	9.87677	10.1489	9.38512
27	Female	Osanetant	7.87852	11.1672	25.3819	24.8744	28.1333	22.7638	6.47279	15.9309	17.4841	17.5638	18.6126	18.44	16.4546	14.0644	15.6809	16.1428	13.9489	5.03935	8.47207	7.69949	8.65644	7.13761
28	Female	Osanetant	6.09626	8.86169	24.0045	21.4321	29.5106	27.7588	3.35179	16.4619	12.9305	18.4267	18.6657	15.1609	7.54025	15.3692	14.2953	13.7988	8.93745	7.23418	7.48	12.8881	12.8442	11.0795
29	Female	Osanetant	7.19731	11.1957	23.8208	24.7014	23.6773	27.5682	4.32743	12.2137	14.3643	11.4304	12.7049	16.1565	12.2284	11.9974	14.3415	14.8149	15.0112	9.15686	8.61254	4.57404	7.85752	8.02432
30	Female	Osanetant	1.36937	11.1957	23.3249	24.6322	27.4649	27.4157	4.19105	14.6033	13.8333	16.7009	16.8203	17.3248	15.8888	15.9234	15.5886	15.6232	15.3807	12.3964	12.1155	12.493	12.3877	11.9662
31	Female	Osanetant	3.51596	8.57705	22.7372	22.1586	26.837	20.3044	4.78902	16.13	17.7231	17.9488	18.5064	17.4841	16.5008	16.5354	16.9742	16.0274	15.092	12.7915	12.4579	11.6941	11.6502	12.5193
32	Female	Osanetant	2.42532	7.04001	20.6618	24.3727	29.3891	26.9962	4.34841	17.8293	14.9617	16.1433	17.0858	18.2408	15.6117	16.5585	13.7641	14.711	16.8587	9.76263	8.55108	11.6853	8.34916	10.3333

## Sheet: Nk3+ neurons in CeA (2d)
ID	Age	Sex	Estrous	Nk3R+	Nk3R+/mm2
1	8 weeks old	Males		32	212.7
2		Males		28.25	187.77
3		Males		22.5	149.55
4		Males		20	132.93
5		Females	Proestrus	56	372.21
6		Females	Proestrus	42.5	282.48
7		Females	Proestrus	31	206.05
8		Females	Proestrus	15.67	104.13
9		Females	Metestrus	37.33	248.14
10		Females	Metestrus	27.5	182.78
11		Females	Metestrus	51	338.98
12		Females	Metestrus	21.5	142.9
13	P28	Males		23.5	156.2
14		Males		32.5	216.02
15		Males		18	119.64
16		Males		26	172.81
17		Females		21	139.58
18		Females		33.5	222.66
19		Females		22	146.23
20		Females		24	159.52

## Sheet: Steroids (3)
Males concentration (ng/ml)								Proestrus females concentration (ng/ml)								Metestrus females concentration (ng/ml)
ID	Treatment	Time point	Testosterone	Corticosterone	Dehydrocorticosticosterone	Deoxycorticosterone	Progesterone	ID	Treatment	Time point	Testosterone	Corticosterone	Dehydrocorticosticosterone	Deoxycorticosterone	Progesterone	ID	Treatment	Time point	Testosterone	Corticosterone	Dehydrocorticosticosterone	Deoxycorticosterone	Progesterone
1	Vehicle	30 min	0.82	374.29	5.6	7.72	2.43	70	Vehicle	30 min	Undetermined	0.33	340.04	6.83	2.04	108	Vehicle	30 min	0.01	2.73	340.77	7.01	1.79
2	Vehicle	30 min	0.39	309.87	7.24	6.22	1.99	71	Vehicle	30 min	0.03	4.26	342.69	4.8	2.81	109	Vehicle	30 min	0.01	2.91	347.54	7.16	2.64
3	Vehicle	30 min	0.49	332.64	5.07	5.32	2.17	72	Vehicle	30 min	0.02	1.19	327.66	7.76	1.61	110	Vehicle	30 min	0.03	2.98	338.03	4.51	2
4	Vehicle	30 min	0.24	415.99	9.81	4.56	1.64	73	Vehicle	30 min	0.01	0.62	304.69	7.12	2.18	111	Vehicle	30 min	0	1.53	388.31	5.38	2.4
5	Vehicle	30 min	0.26	274.61	0.86	5	2.27	74	Vehicle	30 min	0.02	1.39	466.44	5.49	2.27	112	Vehicle	30 min	0.04	6.52	524.37	5.6	5.74
6	Vehicle	30 min	0.19	292.48	0.96	10.25	3.81	75	Vehicle	30 min	0.02	6.65	0	Undetermined	Undetermined	113	Vehicle	30 min	0.01	3.85	503.01	3.64	9.37
7	Vehicle	30 min	0.56	304.84	3.03	6.42	2.55	76	Vehicle	30 min	0.09	14.82	670.19	3.5	3.13	114	Vehicle	30 min	0.03	18.88	685.33	8.99	3.46
8	Vehicle	30 min	0.61	290.06	2.86	6.6	2.02	77	Vehicle	30 min	0.04	20.46	385.56	3.33	1.6	115	Vehicle	30 min	0.01	1.22	359.14	2.64	2.84
9	Vehicle	30 min	0.76	447.3	3.4	10.94	3.61	78	Osanetant	30 min	0.02	2.18	309.94	7.13	1.39	116	Osanetant	30 min	0.01	7.23	334.37	5.62	1.17
10	Vehicle	30 min	0.3	318.03	2.58	8.68	2.42	79	Osanetant	30 min	0	1.97	356.62	7.49	2.23	117	Osanetant	30 min	0	2.87	376.68	6.33	2.59
11	Vehicle	30 min	0.95	314.33	1.73	8.48	3.47	80	Osanetant	30 min	0	1.26	342.57	5.66	2.98	118	Osanetant	30 min	0.02	2.02	353.71	6.26	2.42
12	Osanetant	30 min	0.34	354.68	3.15	6.91	2.49	81	Osanetant	30 min	0.02	3.26	283.45	6.81	2.3	119	Osanetant	30 min	0.05	2.21	781.33	6.44	5.02
13	Osanetant	30 min	0.2	381.35	4.96	7.21	2.48	82	Osanetant	30 min	0.03	1.1	549.49	3.29	3.75	120	Osanetant	30 min	0.01	3.6	614.23	4.34	2.86
14	Osanetant	30 min	0.34	342.96	4.59	4.38	1.62	83	Osanetant	30 min	0	1.14	519.01	2.69	6.29	121	Osanetant	30 min	0.02	3.34	724.08	6.91	5.02
15	Osanetant	30 min	0.28	433.94	5.64	9.85	3.11	84	Osanetant	30 min	0	2.18	783.69	6.95	4.37	122	Osanetant	30 min	0.03	11.73	675.91	5.65	3.12
16	Osanetant	30 min	0.25	313.27	1.11	9.27	3.29	85	Osanetant	30 min	0.02	1.97	442.39	2.39	2.73	123	Osanetant	30 min	0.04	1.24	457.72	3.79	1.67
17	Osanetant	30 min	0.42	396.38	15.35	8.24	2.89	86	Vehicle	330 min	0.02	2.14	165.8	1.94	0.91	124	Vehicle	330 min	0.01	3.62	123.3	0.47	0.38
18	Osanetant	30 min	0.36	357.2	1.34	10.8	3.38	87	Vehicle	330 min	0.01	1.43	169.42	1.5	0.49	125	Vehicle	330 min	0.05	4.07	46.44	0.35	0.21
19	Osanetant	30 min	0.35	225.25	2.13	6.68	1.78	88	Vehicle	330 min	0.03	0.6	141.07	0.47	0.49	126	Vehicle	330 min	0.01	3.07	478.38	1.32	1.45
20	Osanetant	30 min	0.49	317.33	1.39	9.34	2.94	89	Vehicle	330 min	0	0.4	239.21	0.9	1.65	127	Vehicle	330 min	0.03	1.75	324.7	1.53	1.9
21	Vehicle	330 min	11.17	118.55	0.18	0.19	0.04	90	Vehicle	330 min	0.01	0.91	266.17	2.54	1.25	128	Vehicle	330 min	0.03	15.34	37.18	0.05	0
22	Vehicle	330 min	25.24	138.31	0.19	0.24	0.09	91	Vehicle	330 min	0.06	2.98	274.05	1.97	1.34	129	Vehicle	330 min	0.09	27.83	201.64	3.31	0.74
23	Vehicle	330 min	20.79	85.98	0.08	0.14	0.03	92	Vehicle	330 min	0.03	2.25	319.48	1.1	3.48	130	Vehicle	330 min	0.04	3.06	276.14	2.27	1.23
24	Vehicle	330 min	1.07	103.16	0.2	0.1	0.02	93	Osanetant	330 min	0	0.33	121.69	0.23	0.52	131	Vehicle	330 min	0.03	0.67	228.83	1.64	0.66
25	Vehicle	330 min	0.26	253.78	0.95	0.91	0.27	94	Osanetant	330 min	0.03	4.26	217.27	1.9	0.76	132	Osanetant	330 min	0.02	2.66	359.6	0.86	1.97
26	Vehicle	330 min	0.54	133.14	0.57	0.42	0.19	95	Osanetant	330 min	0.02	1.19	181.91	0.71	0.79	133	Osanetant	330 min	0.02	6.22	420.05	3.03	1.65
27	Vehicle	330 min	7.13	181.82	1.78	0.28	0.18	96	Osanetant	330 min	0.01	0.62	164.81	1.07	0.43	134	Osanetant	330 min	0.03	0.54	446.05	0.83	1.65
28	Vehicle	330 min	0.14	146.37	0.47	0.24	0.09	97	Osanetant	330 min	0.02	1.39	254.74	1.27	1.14	135	Osanetant	330 min	0.01	4.37	637.48	2.97	3.66
29	Vehicle	330 min	29.51	84.63	0.33	1.09	0.5	98	Osanetant	330 min	0.02	6.65	259.1	1.36	1.27	136	Osanetant	330 min	0.03	2.48	169.79	0.37	0.71
30	Vehicle	330 min	26.66	154.19	0.68	1.36	0.66	99	Osanetant	330 min	0.09	14.82	278.83	1.67	1.47	137	Osanetant	330 min	0.03	5.93	313.29	1.62	0.62
31	Vehicle	330 min	0.37	168.81	1.67	0.71	0.23	100	Osanetant	330 min	0.04	20.46	269.09	2.22	1.39	138	Osanetant	330 min	0.04	2.62	138.81	0.18	0.71
32	Vehicle	330 min	0.45	99.19	0.33	1.24	0.4	101	None	Basal	0	8.44	113.8	0.35	0.51	139	Osanetant	330 min	0.02	4.99	116.77	0.92	0.3
33	Vehicle	330 min	11.59	203.25	0.85	2.41	0.83	102	None	Basal	0	2	25.96	0.09	0.07	140	None	Basal	0.14	1.36	102.99	0.37	0.36
34	Vehicle	330 min	15.2	354.69	1.6	3.91	1.34	103	None	Basal	0.05	3.36	92.31	0.15	0.64	141	None	Basal	0	18.05	121.28	0.25	0.55
35	Vehicle	330 min	19.47	91.52	0.3	0.8	0.06	104	None	Basal	0	10.21	144.28	0.23	0.92	142	None	Basal	0	1.78	20.79	0.09	0.05
36	Vehicle	330 min	0.44	401.41	5.77	1.66	0.71	105	None	Basal	0.08	25.94	144.97	0.35	0.95	143	None	Basal	0.04	1.19	127.96	0.22	0.81
37	Osanetant	330 min	0.15	216.05	0.67	1.18	0.31	106	None	Basal	0.11	15.68	110.17	0.23	0.59	144	None	Basal	0.81	11.03	53.38	0.08	0.19
38	Osanetant	330 min	0.12	124.41	0.29	0.38	0.12	107	None	Basal	0	0.63	113.97	0.33	0.37	145	None	Basal	0	9.38	100.9	0.15	0.49
39	Osanetant	330 min	8.92	238.67	0.86	0.78	0.17									146	None	Basal	0	1.05	178.76	0.48	1.13
40	Osanetant	330 min	18.91	177.39	0.53	0.2	0.08									147	None	Basal	0	2.7	115.39	0.35	0.53
41	Osanetant	330 min	7.15	174.55	0.38	0.79	0.16
42	Osanetant	330 min	0.17	298.09	0.74	1.26	0.38
43	Osanetant	330 min	6.98	246.22	0.59	0.33	0.16
44	Osanetant	330 min	1.27	109.41	0.34	1.59	0.5
45	Osanetant	330 min	1.57	86	0.25	1.24	0.38
46	Osanetant	330 min	10.07	69.66	0.42	0.27	0.01
47	Osanetant	330 min	0.23	199.65	0.93	1.62	0.61
48	Osanetant	330 min	0.19	131.22	0.61	0.31	0.03
49	Osanetant	330 min	0.14	261.1	1.34	1.96	0.48
50	Osanetant	330 min	0.35	187.4	0.49	1.92	0.62
51	Osanetant	330 min	0.89	297.66	0.88	2.43	0.77
52	None	Basal	12.16	15.35	0.08	0.29	0.04
53	None	Basal	0.45	1.53	undetermined	0.1	undetermined
54	None	Basal	0.92	13.8	0.02	0.48	0.19
55	None	Basal	0.46	1.28	undetermined	0.1	undetermined
56	None	Basal	0.8	33.06	undetermined	0.55	0.08
57	None	Basal	1.93	3.45	undetermined	0.11	undetermined
58	None	Basal	0.29	13.83	undetermined	0.36	0.11
59	None	Basal	0.56	8.41	undetermined	0.17	0.03
60	None	Basal	5.06	86.06	0.3	1.7	0.51
61	None	Basal	7.99	30.51	0.06	0.6	0.19
62	None	Basal	0.48	57.8	0.09	0.02	undetermined
63	None	Basal	11.33	46.84	0.09	0.07	0.03
64	None	Basal	0.62	59.66	0.15	0.09	undetermined
65	None	Basal	0.49	110	0.28	0.42	0.12
66	None	Basal	23.63	108.93	0.2	0.2	0.04
67	None	Basal	11.83	114.72	0.21	0.21	0.06
68	None	Basal	0.46	78.46	0.13	0.12	undetermined
69	None	Basal	27.47	80.28	0.15	0.24	0.05

## Sheet: Estradiol Elisa(3p,q)
ID	Sex	Estrous	Treatment	E2 concentration (rg/ml)
1	Female	Proestrus	Vehicle	0
2	Female	Proestrus	Vehicle	8.4
3	Female	Proestrus	Vehicle	0
4	Female	Proestrus	Vehicle	0
5	Female	Proestrus	Vehicle	6.48
6	Female	Proestrus	Osanetant	8.18
7	Female	Proestrus	Osanetant	7.82
8	Female	Proestrus	Osanetant	10.26
9	Female	Proestrus	Osanetant	6.48
10	Female	Proestrus	Osanetant	10.91
11	Female	Proestrus	Osanetant	10.04
12	Female	Proestrus	Osanetant	11.07
13	Female	Proestrus	Basal	2
14	Female	Proestrus	Basal	5.92
15	Female	Proestrus	Basal	0
16	Female	Proestrus	Basal	7.7
17	Female	Metestrus	Vehicle	6.86
18	Female	Metestrus	Vehicle	0
19	Female	Metestrus	Vehicle	0
20	Female	Metestrus	Vehicle	10.31
21	Female	Metestrus	Vehicle	19.85
22	Female	Metestrus	Vehicle	0
23	Female	Metestrus	Vehicle	8.18
24	Female	Metestrus	Osanetant	5.92
25	Female	Metestrus	Osanetant	4.54
26	Female	Metestrus	Osanetant	3.89
27	Female	Metestrus	Osanetant	0
28	Female	Metestrus	Osanetant	8.4
29	Female	Metestrus	Osanetant	10.01
30	Female	Metestrus	Basal	1.04
31	Female	Metestrus	Basal	3.08
32	Female	Metestrus	Basal	0
33	Female	Metestrus	Basal	0

## Sheet: Proestr intra-CeA,Osanetant(4b)
				Fear Acquisition (Freezing, s)						Fear expression test (Freezing, s)
ID	Sex	Estrous	Treatment intra-CeA	Habituation	CS1	CS2	CS3	CS4	CS5	Habituation	CS1	CS2	CS3	CS4	CS5	CS6	CS7	CS8	CS9	CS10	CS11	CS12	CS13	CS14	CS15
1	Female	Proestrus	Osanetant	12.405	19.041	27	27	15.021	19.761	5.955	26.379	27.021	17.001	16.419	26.619	28.479	27.321	21.9	21.201	23.439	26.52	26.94	25.44	24.441	22.941
2	Female	Proestrus	Osanetant	1.479	9.561	18.48	17.82	26.46	18.321	1.539	17.421	11.679	17.541	15.681	14.94	12.861	8.379	6.279	9.879	7.881	9.3	12.3	12.579	13.719	17.721
3	Female	Proestrus	Osanetant	13.056	24.921	21.321	23.64	19.86	19.44	4.653	13.959	15.141	12.3	24.561	23.979	23.52	22.941	24.78	21.081	18.801	20.46	19.899	12.561	15.519	17.001
4	Female	Proestrus	Osanetant	3.864	16.08	26.019	20.619	28.059	23.379	1.779	24.06	27.459	27.159	29.04	28.839	29.139	28.62	28.821	28.44	27.579	27.459	28.38	28.44	26.88	24.9
5	Female	Proestrus	Osanetant	9.552	18.201	23.439	11.859	24.561	20.661	9.723	23.301	25.32	14.661	25.8	18.999	22.101	25.86	18.861	17.28	17.94	17.439	18.78	20.88	21.84	16.62
6	Female	Proestrus	Vehicle	6.6	16.101	24.999	21.201	13.14	23.7	0.786	18.219	21.981	18.84	12.42	7.32	4.761	11.001	5.199	4.239	3.18	3.381	2.58	6.879	3.54	4.599
7	Female	Proestrus	Vehicle	6.285	16.941	27.06	22.221	23.94	25.8	7.467	25.899	20.88	18.501	15.759	15.759	14.721	21.12	21.621	18.261	7.8	4.239	23.34	19.44	20.799	2.859
8	Female	Proestrus	Vehicle	7.77	6.78	18.099	20.241	17.1	24.081	3.753	16.701	16.5	20.661	9.561	17.199	15.201	18.219	12.141	17.061	4.839	14.04	19.239	6.081	11.301	7.101
10	Female	Proestrus	Vehicle	7.836	16.2383	23.124	20.589	21.1047	21.367	2.301	17.88	13.38	13.041	10.959	16.941	12.24	14.001	8.541	9.021	16.539	10.941	9.18	12.201	13.779	10.74

## Sheet: DREADDs (4c-e)
				Fear Acquisition (Freezing, s)						Fear expression test (Freezing, s)
ID	Sex	Estrous	Genotype (Tac2-Cre)	Habituation	CS1	CS2	CS3	CS4	CS5	Habituation	CS1	CS2	CS3	CS4	CS5	CS6	CS7	CS8	CS9	CS10	CS11	CS12	CS13	CS14	CS15
1	Males		Wild-type	4.662	10.461	15.861	24.261	26.841	23.04	12.894	8.001	9.24	10.881	11.781	15.96	15.141	16.86	15.96	16.941	15.759	15.819	13.119	14.04	16.419	12.78
2	Males		Wild-type	0.495	14.64	18.861	3.219	2.859	9.219	5.709	27.24	24.42	8.079	11.919	6.681	2.739	8.079	13.44	24.561	14.619	16.161	11.301	8.58	13.101	11.601
3	Males		Wild-type	0.078	3.12	13.119	25.839	26.88	25.359	11.46	27.699	10.119	22.299	27.699	11.58	11.4	27.339	25.56	16.92	14.4	15.36	2.799	6.219	3.501	4.38
4	Males		Wild-type	2.07	4.32	12.801	21.021	24.24	26.439	7.227	20.901	26.94	21.84	24.66	23.961	26.661	23.52	27.459	19.341	11.241	15.9	23.94	12.741	24.039	14.22
5	Males		Wild-type	0.669	8.541	25.539	25.059	26.76	27.9	8.958	26.499	25.599	18.381	27.759	28.56	28.479	25.221	23.7	25.701	24.801	26.781	17.079	18.879	24.339	20.46
6	Males		Heterozygous	3.387	10.479	7.899	10.161	13.281	14.619	7.599	15.579	14.979	17.901	16.86	4.641	10.5	6.381	2.739	7.98	6.999	7.86	3.819	6.939	13.521	6.24
7	Males		Heterozygous	2.412	3.501	11.841	20.919	19.239	18.861	0.27	1.719	0.219	1.161	0.261	1.581	0.9	2.259	3.399	1.761	0.681	2.781	3.759	1.959	2.721	7.359
8	Males		Heterozygous	0.543	6.84	14.1	20.28	21.099	15.021	7.509	10.941	7.701	17.361	25.401	9.039	2.061	2.319	5.16	4.659	14.559	16.8	5.439	7.26	14.22	6.819
9	Males		Heterozygous	0.777	12.561	25.599	24.96	23.619	5.841	4.779	25.179	20.139	23.22	15.981	9.84	10.521	15.099	12.519	4.881	8.601	7.92	3.201	11.859	4.119	2.661
10	Males		Heterozygous	0.525	10.401	20.199	23.82	23.94	18.219	11.046	15.3	25.659	23.421	14.139	20.079	15.561	14.859	22.941	22.32	5.559	6.441	13.239	15.18	10.461	12.081
11	Males		Heterozygous	0.459	1.419	9.081	20.781	13.68	14.679	2.829	10.179	6.639	6.081	5.079	9.039	1.959	3.12	1.521	1.32	4.74	10.2	5.181	3.12	2.04	2.901
12	Males		Heterozygous	0.027	1.98	14.28	25.719	10.2	24.54	6.177	21.999	21.399	13.62	23.679	13.761	16.341	14.661	21.579	9.081	14.181	10.461	9.939	14.319	11.859	14.601
13	Males		Heterozygous	0.24	0.501	17.439	16.98	26.901	28.041	5.058	9.921	10.761	20.52	22.221	23.04	22.581	24.3	25.659	14.259	13.881	8.841	8.28	14.04	11.76	10.92
14	Females	Proestrus	Wild-type	3.36	0.819	4.2	0.939	2.46	2.52	5.853	10.08	13.839	13.02	11.121	11.499	3.321	5.82	8.82	7.059	7.959	10.959	11.901	9.96	12.999	10.98
15	Females	Proestrus	Wild-type	9.213	11.859	13.14	25.32	28.581	26.619	6.759	14.421	14.859	14.859	11.82	16.899	13.02	14.88	17.46	8.139	7.8	13.119	9.78	12.879	16.461	13.641
16	Females	Proestrus	Wild-type	3.879	7.239	1.899	9.939	7.761	14.439	23.766	14.7	16.959	24.741	20.739	28.941	28.521	28.719	28.56	28.959	29.601	27.3	27.321	28.8	27.759	24.48
17	Females	Proestrus	Wild-type	4.365	18.759	15.321	12.141	15.519	20.481	5.478	15.261	13.179	14.499	15.36	17.079	14.721	15.78	9.399	14.199	14.061	6.561	10.359	11.379	8.4	12.6
18	Females	Proestrus	Wild-type	1.593	3.84	8.001	17.76	21.261	16.539	4.947	5.859	12.999	10.059	14.259	13.041	9.159	10.101	9.021	9.399	7.5	6.66	9.78	5.64	7.881	8.001
19	Females	Proestrus	Wild-type	0.489	6.561	5.7	4.74	11.34	11.679	6.402	1.26	16.62	16.299	11.781	13.26	8.259	13.02	14.28	6.339	10.641	12.24	16.041	12.699	13.401	10.56
20	Females	Proestrus	Wild-type	1.386	4.461	3.159	5.019	2.4	12.921	6.156	11.28	7.341	12.879	11.7	8.319	7.059	14.52	10.959	14.319	8.919	13.299	9.48	15.819	9.579	12.999
21	Females	Proestrus	Heterozygous	1.32	2.58	1.821	2.379	16.419	4.779	10.5	9.42	16.059	14.34	16.779	16.44	15.66	16.959	15.279	15.561	13.32	16.8	12.6	10.299	14.559	13.401
22	Females	Proestrus	Heterozygous	4.113	26.079	28.62	29.301	29.199	29.28	11.706	19.26	14.139	26.34	23.94	17.64	15.6	20.421	23.979	15	13.14	20.439	11.979	19.719	6.441	15.999
23	Females	Proestrus	Heterozygous	1.386	4.461	3.159	5.019	2.4	12.921	16.446	17.379	21.981	27.84	27.621	29.241	28.899	29.64	27.261	29.361	29.499	22.14	20.541	23.961	25.581	28.44
24	Females	Proestrus	Heterozygous	5.109	7.719	7.701	5.7	5.64	11.16	12.18	27.459	26.721	27.399	28.839	29.34	15	24.219	23.601	27.06	8.241	9.159	23.58	5.679	26.481	25.2
25	Females	Proestrus	Heterozygous	3.999	12.219	17.139	15.261	20.499	18.621	19.461	15.66	17.421	27.801	27.801	24.6	28.68	22.581	23.22	19.941	27.6	28.539	20.52	18.3	27.54	21.459
26	Females	Proestrus	Heterozygous	0.441	2.1	6.6	11.139	5.301	21.48	5.943	13.02	20.979	11.541	24.72	22.119	22.899	12.12	16.899	19.239	21.36	19.101	18.741	18.24	18.021	13.299
27	Females	Metestrus	Wild-type	10.845	4.239	4.701	2.139	7.32	2.019	4.581	8.199	10.761	12.159	11.28	6.519	11.919	9.06	8.76	8.199	6.099	10.419	11.301	5.919	11.421	13.659
28	Females	Metestrus	Wild-type	2.607	3.081	4.92	9.879	10.8	14.601	5.583	8.88	8.901	10.059	9.021	10.401	8.739	4.959	9.48	7.2	7.92	5.499	9.96	5.901	3.6	7.26
29	Females	Metestrus	Wild-type	0.567	2.661	8.181	10.239	6.219	8.139	8.589	16.161	17.301	17.241	15.6	14.421	14.04	15.441	0	10.659	2.64	10.86	4.059	9.441	12.981	13.26
30	Females	Metestrus	Wild-type	1.44	14.679	16.539	6.66	15.201	9.381	16.023	24.519	10.101	27.819	26.139	27.399	28.26	27.66	25.08	27.18	27.441	24.021	21.099	27.279	28.299	16.941
31	Females	Metestrus	Heterozygous	0.408	9.381	16.821	18.261	5.361	11.739	8.373	21.381	24.759	22.179	25.599	22.359	18.339	18.96	18.381	16.521	12.981	18.201	5.079	12.3	16.26	10.659
32	Females	Metestrus	Heterozygous	1.74	10.32	8.421	11.619	5.679	11.721	11.877	17.001	12.459	14.859	16.539	15.561	2.901	17.739	13.2	9.18	7.779	4.299	14.499	12.939	10.38	6.06
33	Females	Metestrus	Heterozygous	2.271	3.18	11.199	20.361	16.419	24.381	17.202	10.761	18.279	16.539	13.059	27.981	20.121	25.161	17.7	23.34	25.659	25.221	24.12	25.359	23.22	27.321
34	Females	Metestrus	Heterozygous	1.494	9.801	15.159	15.081	17.439	17.001	12.357	15.579	12.96	10.041	12.72	9.579	17.799	15.141	10.299	13.92	15.48	20.481	17.481	16.401	14.28	14.76
35	Females	Metestrus	Heterozygous	1.632	4.38	5.919	2.4	4.86	1.44	1.899	22.059	22.161	21.321	27.339	22.599	20.361	15.501	11.019	17.22	17.721	22.02	12.579	22.32	19.821	11.64

## Sheet: CeM-mCherry+ neurons
Sex	Genotype (Tac2-Cre)	mCherry+	mCherry+/mm2
Male	Heterozygous	12.5	122.002
Male	Heterozygous	12	117.122
Male	Heterozygous	0.5	4.88007
Male	Heterozygous	40	390.405
Male	Heterozygous	47.5	463.606
Male	Heterozygous	13	126.882
Male	Heterozygous	24	234.243
Male	Heterozygous	0	0
Male	Heterozygous	0.5	4.88007
Male	Heterozygous	65	634.409
Male	Heterozygous	4.5	43.9206
Male	Heterozygous	17	165.922
Male	Heterozygous	13.5	131.762
Female	Heterozygous	15	146.402
Female	Heterozygous	73	712.49
Female	Heterozygous	19.5	190.323
Female	Heterozygous	36.5	356.245
Female	Heterozygous	3	29.2804
Female	Heterozygous	4	39.0405
Female	Heterozygous	0	0
Female	Heterozygous	9.5	92.7213
Female	Heterozygous	6	58.5608
Female	Heterozygous	9.5	92.7213
Female	Heterozygous	8.5	82.9611
Female	Heterozygous	12.5	122.002

[truncated: 11 more sheets: Western Blots (4), Males, proestrus, cannulae (6), Darting (Sup1a), Dose-response Osanetant (1b-d), CTT (Sup 2b,d), FC, CTT, Osanentant (Sup2c,e), Corticosterone (Sup 2f,g), Punches steroids (Sup3a,b), Estradiol Mass Spec (Sup 3e), Colocalization (Sup4d,e), qPCR array (Sup5a)]
